# Supplementary material for: Fos ensembles encode and shape stable spatial maps in the hippocampus
Source: Nature. 2022 Aug 24;609(7926):327–34. doi: 10.1038/s41586-022-05113-1 (PMC9452297; doi:10.1038/s41586-022-05113-1)
Supplement: Supplementary file 2 — Source Data Fig. 1 [file 41586_2022_5113_MOESM2_ESM.xlsx]

## Sheet: F1 c
Type	Session #	Mean Licking Selectivity	S.E.M	Source Data
Learning	1	0.0287857	0.0922595	0.103448	0.4	-0.2	-0.333333	-0.0943396	-0.142857	0.361702	0.495495	-0.126582	-0.175676
Learning	2	0.394709	0.109659	0.0322581	0.731707	0.941176	-0.0909091	0.214286	0.12	0.25	0.763158	0.590062	0.395349
Learning	3	0.604574	0.107081	0.272727	0.882353	0.980099	0.593583	0.186207	0.666667	-0.00740741	0.846154	0.863454	0.761905
Stable	1	0.744622	0.0501373	0.967213	0.369775	0.941176	0.593583	0.955056	0.64	0.666667	0.68	0.763158	0.863454	0.734513	0.76087
Stable	2	0.898204	0.0238367	0.885714	0.984436	0.980099	0.88024	0.915152	0.896552	0.960976	0.676768	0.846154	0.940594	0.941176	0.870588
Stable	3	0.842678	0.0669547	1	1	0.977654	0.733333	0.932886	0.9375	0.917647	0.218182	0.576471	0.954286	0.929293	0.934884
Stable	4	0.835693	0.110086	1	1	1	0.761006	0.969231	0.990654	0.858268	-0.130435	0.967033	0.941176
Stable	5	0.933825	0.0199141	0.960784	0.878788	0.890909	1	0.847328	0.951613	0.941176	1
Stable	6	0.870322	0.102837	1	0.255319	0.978261	0.931818	0.979592	0.959459	0.987805
Stable	7	0.741143	0.188181	0.925373	-0.191176	0.961722	0.936508	0.814433	1
Stable	8	0.759566	0.149092	1	1	0.526316	0.28655	0.984962

## Sheet: F1 e
Saline	Muscimol
0.8401	-0.1191
0.8783	0.116
0.8284	0.1638
0.7747	-0.0126

## Sheet: F1 j
integrated dff per min Fos-low	integrated dff per min Fos-high
33.4802	45.4814
39.9483	64.3423
45.6374	70.0318
44.3337	68.5182
43.0749	35.7638
36.491	43.7459
42.6793	47.8145
45.3911	50.8285
41.4533	40.3111
40.0473	44.1397
42.2448	49.6636
36.9223	40.6012
37.7584	44.3721
48.4304	88.8336
51.6226	103.237
65.7339	96.8602
63.1515	93.1603
64.1731	102.147
54.9244	91.6199
65.8938	92.2241
56.8234	84.8895
52.4164	74.6785
64.0683	71.0971
72.6437	89.705
59.1194	58.6746
72.2299	97.3501
73.4741	64.074

## Sheet: F1 k
transient rate Fos-low	transient rate Fos-high
0.0586	0.0589
0.0619	0.0863
0.0726	0.075
0.0827	0.0931
0.0796	0.0634
0.0575	0.0627
0.0662	0.0661
0.0721	0.0664
0.0583	0.0513
0.0639	0.0578
0.069	0.0716
0.0578	0.0555
0.0559	0.0631
0.0521	0.0678
0.0595	0.0785
0.0727	0.0861
0.0631	0.078
0.0472	0.0755
0.0397	0.0694
0.052	0.0645
0.0418	0.0596
0.0395	0.0538
0.08	0.0858
0.0812	0.0783
0.0715	0.0572
0.0804	0.0804
0.0924	0.0679

## Sheet: F1 g
bin lower edge	bin upper edge	2 - 4 hours, count	0 - 1 hours, count
0	0.01	0	0
0.01	0.02	0	0
0.02	0.03	0	0
0.03	0.04	0	0
0.04	0.05	0	0
0.05	0.06	0	0
0.06	0.07	0	0
0.07	0.08	0	0
0.08	0.09	0	0
0.09	0.1	0	0
0.1	0.11	0	0
0.11	0.12	0	0
0.12	0.13	0	0
0.13	0.14	0	0
0.14	0.15	0	0
0.15	0.16	0	0
0.16	0.17	0	0
0.17	0.18	0	0
0.18	0.19	0	0
0.19	0.2	0	0
0.2	0.21	0	0
0.21	0.22	0	0
0.22	0.23	0	0
0.23	0.24	0	0
0.24	0.25	0	0
0.25	0.26	0	0
0.26	0.27	0	0
0.27	0.28	0	0
0.28	0.29	0	0
0.29	0.3	0	0
0.3	0.31	0	0
0.31	0.32	0	0
0.32	0.33	0	0
0.33	0.34	0	0
0.34	0.35	0	0
0.35	0.36	0	0
0.36	0.37	0	0
0.37	0.38	0	0
0.38	0.39	0	0
0.39	0.4	0	0
0.4	0.41	1	0
0.41	0.42	0	0
0.42	0.43	0	0
0.43	0.44	0	0
0.44	0.45	0	0
0.45	0.46	0	0
0.46	0.47	1	0
0.47	0.48	0	0
0.48	0.49	0	1
0.49	0.5	0	0
0.5	0.51	1	0
0.51	0.52	0	0
0.52	0.53	1	0
0.53	0.54	0	0
0.54	0.55	0	1
0.55	0.56	2	2
0.56	0.57	1	0
0.57	0.58	3	2
0.58	0.59	2	0
0.59	0.6	1	2
0.6	0.61	3	1
0.61	0.62	2	0
0.62	0.63	3	0
0.63	0.64	6	1
0.64	0.65	5	2
0.65	0.66	7	3
0.66	0.67	6	3
0.67	0.68	10	3
0.68	0.69	11	5
0.69	0.7	20	4
0.7	0.71	11	8
0.71	0.72	28	10
0.72	0.73	14	5
0.73	0.74	26	7
0.74	0.75	28	9
0.75	0.76	39	10
0.76	0.77	31	17
0.77	0.78	40	25
0.78	0.79	67	22
0.79	0.8	95	42
0.8	0.81	86	54
0.81	0.82	124	44
0.82	0.83	127	72
0.83	0.84	156	70
0.84	0.85	210	103
0.85	0.86	244	118
0.86	0.87	258	168
0.87	0.88	344	206
0.88	0.89	381	257
0.89	0.9	463	315
0.9	0.91	538	388
0.91	0.92	623	475
0.92	0.93	758	635
0.93	0.94	876	808
0.94	0.95	973	1034
0.95	0.96	1130	1307
0.96	0.97	1242	1554
0.97	0.98	1397	2006
0.98	0.99	1429	2230
0.99	1	1557	2390
1	1.01	1490	2580
1.01	1.02	1444	2581
1.02	1.03	1378	2343
1.03	1.04	1408	2082
1.04	1.05	1311	1786
1.05	1.06	1211	1448
1.06	1.07	1218	1264
1.07	1.08	1039	1070
1.08	1.09	982	851
1.09	1.1	840	693
1.1	1.11	770	563
1.11	1.12	718	420
1.12	1.13	678	390
1.13	1.14	634	290
1.14	1.15	547	248
1.15	1.16	531	203
1.16	1.17	512	171
1.17	1.18	448	166
1.18	1.19	434	124
1.19	1.2	361	89
1.2	1.21	363	80
1.21	1.22	304	73
1.22	1.23	303	66
1.23	1.24	284	48
1.24	1.25	268	42
1.25	1.26	260	45
1.26	1.27	230	19
1.27	1.28	224	22
1.28	1.29	244	22
1.29	1.3	211	18
1.3	1.31	197	11
1.31	1.32	184	11
1.32	1.33	168	16
1.33	1.34	180	13
1.34	1.35	158	11
1.35	1.36	160	13
1.36	1.37	149	6
1.37	1.38	132	7
1.38	1.39	135	6
1.39	1.4	126	4
1.4	1.41	118	4
1.41	1.42	120	3
1.42	1.43	101	3
1.43	1.44	100	1
1.44	1.45	110	2
1.45	1.46	107	5
1.46	1.47	104	2
1.47	1.48	102	1
1.48	1.49	102	0
1.49	1.5	95	1
1.5	1.51	84	4
1.51	1.52	75	3
1.52	1.53	78	1
1.53	1.54	87	1
1.54	1.55	67	0
1.55	1.56	60	0
1.56	1.57	66	2
1.57	1.58	68	3
1.58	1.59	65	0
1.59	1.6	59	0
1.6	1.61	58	0
1.61	1.62	53	0
1.62	1.63	52	1
1.63	1.64	49	0
1.64	1.65	46	1
1.65	1.66	55	1
1.66	1.67	50	0
1.67	1.68	32	0
1.68	1.69	45	0
1.69	1.7	49	1
1.7	1.71	52	1
1.71	1.72	48	0
1.72	1.73	43	0
1.73	1.74	39	1
1.74	1.75	52	0
1.75	1.76	36	0
1.76	1.77	38	0
1.77	1.78	44	0
1.78	1.79	31	0
1.79	1.8	31	1
1.8	1.81	34	0
1.81	1.82	28	0
1.82	1.83	30	0
1.83	1.84	29	0
1.84	1.85	35	0
1.85	1.86	26	0
1.86	1.87	31	0
1.87	1.88	29	0
1.88	1.89	16	0
1.89	1.9	16	0
1.9	1.91	29	0
1.91	1.92	31	0
1.92	1.93	26	0
1.93	1.94	17	1
1.94	1.95	23	0
1.95	1.96	26	0
1.96	1.97	33	0
1.97	1.98	32	0
1.98	1.99	27	0
1.99	2	14	1
2	2.01	20	0
2.01	2.02	18	0
2.02	2.03	17	0
2.03	2.04	26	0
2.04	2.05	22	0
2.05	2.06	17	0
2.06	2.07	14	0
2.07	2.08	14	0
2.08	2.09	15	0
2.09	2.1	15	0
2.1	2.11	11	0
2.11	2.12	11	0
2.12	2.13	18	0
2.13	2.14	10	0
2.14	2.15	10	0
2.15	2.16	16	0
2.16	2.17	17	0
2.17	2.18	16	0
2.18	2.19	12	0
2.19	2.2	10	0
2.2	2.21	15	0
2.21	2.22	10	0
2.22	2.23	8	0
2.23	2.24	9	0
2.24	2.25	11	0
2.25	2.26	13	0
2.26	2.27	10	0
2.27	2.28	18	0
2.28	2.29	9	0
2.29	2.3	9	0
2.3	2.31	8	0
2.31	2.32	12	0
2.32	2.33	8	0
2.33	2.34	11	0
2.34	2.35	6	0
2.35	2.36	4	0
2.36	2.37	5	0
2.37	2.38	6	0
2.38	2.39	8	0
2.39	2.4	4	0
2.4	2.41	9	0
2.41	2.42	3	0
2.42	2.43	8	0
2.43	2.44	9	0
2.44	2.45	7	0
2.45	2.46	6	0
2.46	2.47	6	0
2.47	2.48	5	0
2.48	2.49	3	0
2.49	2.5	4	0
2.5	2.51	5	0
2.51	2.52	4	0
2.52	2.53	3	0
2.53	2.54	7	0
2.54	2.55	3	0
2.55	2.56	1	0
2.56	2.57	5	0
2.57	2.58	6	0
2.58	2.59	4	0
2.59	2.6	6	0
2.6	2.61	6	0
2.61	2.62	6	0
2.62	2.63	3	0
2.63	2.64	3	0
2.64	2.65	5	0
2.65	2.66	2	0
2.66	2.67	4	0
2.67	2.68	6	0
2.68	2.69	5	0
2.69	2.7	2	0
2.7	2.71	3	0
2.71	2.72	4	0
2.72	2.73	5	0
2.73	2.74	0	0
2.74	2.75	1	0
2.75	2.76	7	0
2.76	2.77	3	0
2.77	2.78	5	0
2.78	2.79	2	0
2.79	2.8	1	0
2.8	2.81	4	0
2.81	2.82	4	0
2.82	2.83	5	0
2.83	2.84	1	0
2.84	2.85	3	0
2.85	2.86	4	0
2.86	2.87	2	0
2.87	2.88	4	0
2.88	2.89	1	0
2.89	2.9	3	0
2.9	2.91	0	0
2.91	2.92	1	0
2.92	2.93	7	0
2.93	2.94	3	0
2.94	2.95	3	0
2.95	2.96	0	0
2.96	2.97	0	0
2.97	2.98	2	0
2.98	2.99	3	0
2.99	3	4	0
3	Inf	93	0

## Sheet: F1 h
Timepoint	Session average induction
-1 to 0	1
0 to 1	1.0173
1 to 2	1.0683
2 to 3	1.1338
3 to 4	1.1462
Timepoint	-1 to 0	0 to 1	1 to 2	2 to 3	3 to 4
	1	0.9447	1.0621	1.2806	1.2092
	1	0.9519	1.0745	1.1294	1.0946
	1	1.0655		1.3288	1.3786
	1	1.1196		1.1202	1.1629
	1	1.0784		1.1845	1.132
	1	1.1063		1.1559	1.1862
	1	0.9616		1.1254	1.105
	1	1.0026		1.1714	1.2102
	1	1.0068		1.164	1.1436
	1	1.0197		1.1253	1.2841
	1	1.024		1.1542	1.2027
	1	1.0227		1.2083	1.1617
	1	1.0287		1.0668	1.1026
	1	1.0154		1.0798	1.0949
	1	1.0122		1.0637	1.0766
	1	1.0204		1.0321	1.0272
	1	0.9971		1.0267	1.0389
	1	1.0093		1.0332	1.036
	1	1.0272		1.0917	1.1637
	1	1.017			1.1271
	1	1.0106			1.2138
	1	1.0148			1.0643
	1	1.0009
	1	1.0059
	1	1.0104
	1	1.0159
	1	1.0053
	1	1.0133
	1	1.0112
	1	1.0169
	1	1.0084
	1	1.0178
	1	1.0379
	1	1.0266
	1	0.9776
	1
	1

## Sheet: F1 l
sum dff per transient Fos-low	sum dff per transient Fos-high
10.056	13.4691
10.6857	12.4671
10.2407	15.8107
8.8838	11.8443
8.519	9.754
10.1606	11.8294
10.5682	11.7431
10.1806	12.7468
12.5332	14.9147
10.6324	13.1451
10.5928	11.691
11.6968	13.4416
12.0929	12.6116
20.7638	23.3562
18.373	23.5648
18.7724	21.9445
22.7071	22.7179
24.7737	22.9321
27.4281	23.1228
22.988	24.9464
24.0754	24.354
28.827	25.2235
14.0622	13.9389
16.347	19.3225
15.1688	18.8864
16.2353	20.3867
13.4806	17.2466

## Sheet: F1 m
peak dff Fos-low	peak dff Fos-high
3.1961	3.359
3.3167	3.426
3.6236	3.3842
2.8933	2.7378
2.8161	2.5232
3.049	2.6274
3.3053	2.8089
3.4262	2.9907
3.6312	3.1018
3.5253	3.1585
3.5277	3.1441
3.586	2.9932
3.5249	3.0494
4.1247	4.7417
4.5597	5.2774
4.3107	4.6586
4.8497	5.061
3.3854	3.2224
3.3205	3.12
3.2096	3.2304
3.3462	3.3084
3.286	3.1332
5.4043	4.962
4.6626	4.4787
4.0276	3.9022
4.2013	4.7529
4.5108	4.6055

## Sheet: F1 n
mean transient duration seconds Fos-low	mean transient duration seconds Fos-high
0.3286	0.3901
0.3282	0.3671
0.2845	0.4334
0.3543	0.4267
0.3137	0.3612
0.33	0.4053
0.2948	0.372
0.2839	0.3817
0.3184	0.388
0.2947	0.3745
0.2998	0.337
0.3169	0.3901
0.3325	0.3692
0.5011	0.4937
0.4145	0.46
0.4534	0.4738
0.4891	0.4625
0.7272	0.6783
0.8236	0.7194
0.6932	0.7393
0.7459	0.7468
0.8484	0.7834
0.3019	0.3117
0.3733	0.4344
0.3727	0.4456
0.396	0.4476
0.3074	0.3678
