# Supplementary material for: Fos ensembles encode and shape stable spatial maps in the hippocampus
Source: Nature. 2022 Aug 24;609(7926):327–34. doi: 10.1038/s41586-022-05113-1 (PMC9452297; doi:10.1038/s41586-022-05113-1)
Supplement: Supplementary file 3 — Source Data Fig. 2 [file 41586_2022_5113_MOESM3_ESM.xlsx]

## Sheet: F02 c
spatial info norm
Fos-low (X)	Fos-high (Y)
2.6672	3.9714
2.4131	3.1595
3.9854	6.0107
4.528	7.4389
4.6125	5.9456
3.0507	3.9069
2.7454	3.4776
3.0711	4.0454
2.378	3.461
2.2563	3.0323
1.7555	1.8808
3.0811	3.3638
2.5275	3.1142
2.0513	3.2512
2.1013	4.0146
1.6226	2.6489
1.7442	3.0013
1.3651	1.6619
1.9157	3.0259
2.055	2.4999
1.8665	2.4502
1.4508	1.6308
1.7172	2.4925
3.7192	4.6279
3.1616	2.7469
2.8342	2.9935
2.5781	2.6455

## Sheet: F02 d
fraction cells with pf
Fos-low (X)	Fos-high (Y)
0.4655	0.7069
0.5769	0.7885
0.7647	0.8627
0.8052	0.8831
0.8462	0.9231
0.4208	0.6244
0.4273	0.55
0.5023	0.5822
0.4753	0.642
0.3493	0.5022
0.2969	0.4061
0.4235	0.6378
0.4038	0.5962
0.3745	0.6337
0.3692	0.7203
0.2648	0.5318
0.251	0.5645
0.1796	0.3107
0.3755	0.5842
0.3333	0.4467
0.2818	0.4414
0.1649	0.2316
0.2535	0.5115
0.6143	0.6683
0.4658	0.5622
0.375	0.6186
0.4268	0.5542

## Sheet: F02 e
	Place field distribution
position bin	Fos-high	Fos-low
1	0.0538	0.0878
2	0.0542	0.0651
3	0.0538	0.0565
4	0.0497	0.0525
5	0.0487	0.0404
6	0.0618	0.0394
7	0.0597	0.0414
8	0.06	0.0247
9	0.0673	0.0338
10	0.0493	0.0298
11	0.0531	0.0328
12	0.0576	0.0313
13	0.0421	0.0378
14	0.0449	0.0378
15	0.0428	0.0469
16	0.0449	0.0489
17	0.0462	0.0605
18	0.0393	0.0701
19	0.0349	0.0802
20	0.0359	0.0822

## Sheet: F02 f
Place field distance from reward zone
Fos-low (X)	Fos-high (Y)
41.8519	47.561
51.3333	53.7805
36.2821	41.8182
34.5161	53.3088
37.1212	47.0833
38.871	57.029
42.234	53.1818
40.514	57.2177
47.5974	52.1154
41.75	56.7391
36.6176	52.4194
31.5663	57.88
39.6429	56.0081
42.967	48.7338
47.5	46.5426
41.2069	55.3846
44.4355	53.6786
40	57.6563
43.6538	57.5767
40.2062	45.7308
42.439	55.3516
44.1489	53.6364
36.6364	48.6486
38.1783	52.2302
30.5046	62.6336
40.6944	55.75
38.9706	53.8722

## Sheet: F02 g
Place field trial-trial correlation
Fos-low (X)	Fos-high (Y)
0.0461	0.0943
0.1659	0.1711
0.1396	0.2755
0.0273	0.0922
0.0558	0.0853
0.024	0.0411
0.0188	0.0429
0.0132	0.0486
0.0108	0.0242
0.013	0.0318
0.021	0.0312
0.0124	0.0154
0.0104	0.0237
0.0094	0.0181
0.0094	0.022
0.0055	0.0114
0.0054	0.0105
0.0074	0.0154
0.0048	0.0131
0.0077	0.0131
0.0056	0.0132
0.0087	0.0166
0.0123	0.0212
0.0157	0.0331
0.0154	0.0147
0.0156	0.0179
0.0187	0.0279

## Sheet: F02 h
fraction trials pf active
Fos-low (X)	Fos-high (Y)
0.3341	0.4678
0.5875	0.7012
0.5349	0.725
0.2808	0.4955
0.3577	0.4624
0.267	0.3337
0.2211	0.3232
0.2157	0.3303
0.1865	0.2504
0.193	0.2855
0.2574	0.2816
0.1817	0.2214
0.1733	0.2467
0.1763	0.2396
0.188	0.267
0.1316	0.1964
0.1439	0.1785
0.164	0.2373
0.1324	0.2277
0.1633	0.211
0.1503	0.2013
0.1743	0.1997
0.2356	0.3125
0.2425	0.3087
0.2229	0.2127
0.2302	0.2391
0.2364	0.2684

## Sheet: F02 j,k
Population decoding error
Fos-high decoding error	Fos-low decoding error
36.4613	44.0769
27.3592	33.4753
19.5514	31.5286
23.5983	37.7679
34.5893	38.5328
23.0256	32.7528
24.7282	36.5226
21.6172	34.7221
30.9566	37.127
22.6698	37.8605
25.4294	34.3685
27.0922	37.6657
25.2162	35.6255
25.5963	35.1309
25.7276	40.7341
31.2446	42.696
30.5404	41.6925
34.3401	46.2713
27.5164	37.3428
33.3693	38.7999
31.5143	40.1755
36.0754	38.882
33.6767	42.8386
22.6258	33.6757
26.2683	33.8704
29.2962	41.204
22.2817	36.4609

## Sheet: F02 k
Population decoding error difference

## Sheet: F02 l
Decoding error vs induction decile
Induction decile:	1	2	3	4	5	6	7	8	9	10
	43.8236	43.0749	42.7321	35.0484	40.6102	38.1337	40.6993	31.0145	36.6521	37.1822
	34.7552	32.6269	30.1502	34.9891	30.3687	32.0071	35.1935	30.1153	26.7039	26.8997
	31.7967	29.1605	31.3358	31.0214	27.8614	24.6234	19.2811	26.8785	16.2951	22.1497
	37.4018	35.6788	34.8822	29.2276	29.5926	31.4826	29.4553	32.5809	24.8748	23.3628
	40.4683	35.2987	32.2557	31.3261	35.1221	30.5714	32.9361	33.3458	33.4669	36.6401
	36.3379	33.0365	31.2534	34.7565	28.1311	28.7936	27.0682	29.8383	25.3674	23.4753
	37.3615	37.8906	30.6805	32.9768	29.5841	32.1114	30.8393	32.7283	29.2448	26.5487
	38.0465	32.9847	34.7271	34.2702	31.8595	28.7022	27.6778	27.1957	24.4263	21.2371
	39.4194	34.9028	36.6105	36.064	34.5911	36.6102	34.7377	29.0781	35.3263	26.0343
	40.0106	37.05	38.2366	34.7086	33.0593	34.51	29.9735	33.8409	27.1848	22.5368
	36.2374	35.5227	37.0071	33.3317	32.7293	36.3347	37.2605	36.3483	27.9808	28.559
	36.4752	38.6113	35.1087	35.8622	36.367	37.3195	37.2515	30.9736	32.4672	28.5618
	36.4976	37.9296	37.6797	37.2933	34.9769	40.2413	35.9963	31.6289	31.9983	23.8875
	34.3776	35.9031	37.2795	37.3092	30.0273	35.2956	34.8695	29.8439	27.729	23.8539
	40.75	39.7019	40.2563	33.7422	34.9393	33.8818	29.9402	28.6259	27.5152	23.9807
	40.8504	46.4632	44.4612	43.5463	38.1188	43.2067	44.3133	37.5755	34.6805	30.1522
	44.2546	41.5407	42.5922	41.5513	39.6487	38.1674	38.9587	37.5729	34.6703	28.724
	49.3111	43.9559	39.9736	42.2229	41.1853	40.6332	39.5263	41.3747	33.974	36.2878
	36.8013	40.092	37.0035	39.3684	37.2669	35.7543	40.5942	38.4493	27.5625	29.2717
	39.9995	40.3934	39.8275	35.7865	37.192	39.3299	39.7477	35.0914	35.9351	33.0443
	41.6334	42.4575	38.3771	41.1969	38.6234	38.3467	36.171	35.7571	34.3528	33.3668
	43.4776	41.1654	41.152	39.6104	42.1156	44.6428	44.4954	41.9599	40.1885	36.1232
	42.5535	43.2731	42.5103	39.2475	44.3909	39.108	38.9554	37.752	38.7042	30.5788
	37.8861	33.6117	32.6408	31.0451	30.6109	30.3067	32.7669	27.8892	28.2092	20.8209
	33.3253	37.0433	38.0878	35.5354	36.798	36.4022	37.042	34.6174	29.7716	27.8944
	39.4077	40.9975	42.11	42.0578	45.9994	42.5792	46.0284	39.2076	36.7193	29.591
	36.4392	36.9807	35.5521	34.9811	30.5236	31.6161	29.5096	28.7193	24.7398	23.3261

## Sheet: F02 m
Decoding error by track position
position bin | decile:	1	2	3	4	5	6	7	8	9	10
1	31.6788	30.473	32.1399	27.0634	27.9698	28.0653	25.4189	23.5844	20.967	16.7013
2	33.7899	32.3508	32.5492	29.4089	29.0016	27.8319	26.1351	24.0764	21.5961	19.2468
3	34.3183	33.539	32.8927	30.7238	27.924	29.1685	29.25	24.8338	23.8555	22.1388
4	35.711	33.9719	33.7091	31.0367	29.9307	29.331	31.3522	27.0975	24.5994	24.7387
5	37.461	35.4129	36.3288	31.7063	32.501	32.4977	32.4886	29.9868	27.3405	25.827
6	39.0296	37.4356	37.988	32.6201	35.643	34.4288	34.5437	32.6171	29.6164	27.629
7	39.7646	38.673	39.2279	33.7832	36.9166	38.0531	35.6549	33.9938	31.672	29.5304
8	40.5264	40.4611	40.7314	36.5402	37.7249	39.4675	37.1403	35.1284	33.2116	29.9826
9	41.6006	40.9517	40.6552	37.3024	39.3952	39.471	37.433	35.9496	33.9175	30.9931
10	41.3935	42.1891	39.4197	38.1531	39.818	39.7821	37.309	37.3755	35.117	31.6467
11	41.3606	41.7451	40.7284	38.6916	39.0559	40.8228	37.7097	38.026	33.8427	32.3281
12	41.921	42.0145	39.5049	41.3436	39.0761	40.1087	38.1056	37.4575	34.9263	32.0742
13	41.3017	42.1171	39.4657	42.513	40.0215	40.405	38.9943	39.3992	36.3457	33.8272
14	40.0041	41.7682	38.7229	42.402	40.8719	39.3455	40.301	39.4876	35.8111	34.5663
15	38.879	41.1608	39.3089	42.0526	41.6415	39.8453	40.8217	40.3302	36.8101	34.3885
16	40.5881	42.08	39.6041	42.3726	41.0053	38.8224	40.8326	40.1584	36.3493	34.9804
17	41.2833	43.6354	41.6474	43.487	41.2811	40.6875	39.6205	41.0004	36.0297	34.5986
18	43.6033	44.3883	43.875	44.3287	40.8179	41.6897	41.0425	40.4733	35.904	34.8076
19	41.7722	43.7292	40.9025	42.9622	40.348	41.5061	40.8027	40.545	36.2133	34.948
20	42.7105	43.2021	41.3077	42.6828	42.2713	40.0652	40.1934	40.767	35.6362	33.3673
21	41.3069	42.5764	40.2074	41.9088	41.0923	39.2635	38.9324	39.0055	35.0136	32.9211
22	40.4189	39.9054	40.3676	40.5763	38.4972	38.3983	39.4815	39.7173	35.246	31.4093
23	40.4308	39.4355	38.7664	40.5376	38.1898	37.1776	39.0511	39.4246	34.86	32.0058
24	40.237	39.6522	38.0825	40.6938	38.2613	37.627	39.1155	37.6303	35.8661	32.1193
25	40.6942	39.2122	38.446	38.649	37.1038	36.9462	38.74	36.5639	34.1283	31.3361
26	41.927	36.629	37.7011	37.2582	36.1231	35.7671	38.1632	36.9218	33.6633	29.6854
27	41.7854	36.2212	37.2948	37.6907	34.1105	34.7799	37.5499	34.8726	33.452	29.0301
28	41.049	35.8558	37.993	34.8179	33.4766	34.0594	35.8999	34.6281	32.1855	28.3644
29	40.1834	37.122	38.5197	34.5211	32.9741	33.4878	35.871	33.9194	32.0481	28.3518
30	39.9609	38.9065	37.0915	36.0695	32.9599	33.7465	36.0427	33.5897	31.0317	27.5549
31	38.6159	38.8789	37.0576	36.5845	33.4711	33.9686	34.8885	31.714	29.5917	26.4111
32	38.4677	38.2554	37.0713	35.2053	33.3597	34.1859	32.9825	30.284	28.281	26.1176
33	36.9129	37.2371	35.341	33.5264	32.7792	33.4332	30.6717	28.8268	28.5181	25.3461
34	36.8757	35.9767	34.0987	31.0483	31.7233	32.758	29.9241	25.8249	25.44	22.9857
35	36.0681	33.3297	32.3358	30.6039	30.5591	31.844	30.1783	24.078	23.8098	21.0574
36	35.5396	33.0326	31.5621	30.3469	30.1294	32.1199	31.0732	24.5721	22.8086	19.3297
37	34.7517	33.3702	29.7921	30.6636	30.0592	31.1612	30.6897	24.0703	23.4927	18.9557
38	35.757	32.9868	32.2164	32.1591	28.4722	33.6609	30.1953	25.9569	23.8068	21.4405
39	33.8165	31.5629	32.5683	29.0408	28.1668	30.188	28.8882	25.7504	22.2115	18.9082
40	31.614	30.5507	30.9012	25.9273	26.0809	27.3081	25.8284	23.699	19.5849	15.521
