# Supplementary material for: Fos ensembles encode and shape stable spatial maps in the hippocampus
Source: Nature. 2022 Aug 24;609(7926):327–34. doi: 10.1038/s41586-022-05113-1 (PMC9452297; doi:10.1038/s41586-022-05113-1)
Supplement: Supplementary file 4 — Source Data Fig. 3 [file 41586_2022_5113_MOESM4_ESM.xlsx]

## Sheet: F03 c
Integrated dF/F per min
wt (X)	cre+ (Y)
70.4838	57.5939
66.9433	64.6287
62.3935	59.0401
81.2661	65.9208
55.3456	65.5185
71.8445	60.1782
70.6399	76.657
56.0644	64.4958
88.1117	94.1305
89.7932	95.4715
95.3646	102.971
91.6112	96.5913
85.3085	91.2975
102.186	118.748
89.6781	117.369
91.67	112.538
68.6607	87.6517
64.1146	72.8689
75.9456	86.8311
82.6981	92.3942
84.8028	98.1645
94.6329	89.736
88.7808	84.0788
97.7498	92.7273
58.1079	69.7483
63.9837	72.2322
59.315	76.9623
68.5149	80.2274
65.4698	76.5542
76.8787	89.1563
83.1575	82.9073
71.1678	86.1804
121.814	169.619
111.246	163.519
112.844	162.409
97.698	87.5724
115.086	116.281
100.008	93.6916
79.3717	72.1528

## Sheet: F03 d
transient rate
wt (X)	cre+ (Y)
0.1227	0.0907
0.1146	0.1046
0.1047	0.0949
0.1288	0.1016
0.0912	0.1061
0.1313	0.1001
0.1064	0.1065
0.1067	0.1031
0.102	0.0916
0.1065	0.0988
0.1107	0.101
0.1061	0.1002
0.1	0.0973
0.1118	0.1032
0.102	0.0999
0.1049	0.1035
0.1004	0.107
0.0878	0.0826
0.0981	0.0951
0.102	0.096
0.1099	0.1131
0.1116	0.1072
0.1035	0.0937
0.1117	0.1009
0.0924	0.0917
0.0979	0.0934
0.0901	0.0947
0.0949	0.0957
0.0969	0.0931
0.102	0.0982
0.1145	0.1034
0.1094	0.0992
0.149	0.1274
0.1224	0.1051
0.1211	0.0986
0.1284	0.1086
0.1239	0.1156
0.1117	0.0912
0.1019	0.0821

## Sheet: F03 e
sum dff per transient
wt (X)	cre+ (Y)
8.5635	11.346
8.9951	9.2868
9.077	9.0083
8.9667	9.2788
8.8188	10.0201
8.1845	8.4787
9.4347	10.8189
7.7535	9.1102
14.0952	15.7998
13.4839	15.4824
13.61	16.1757
13.5047	15.2524
13.2415	14.218
14.5415	17.1823
13.746	17.6937
13.6009	16.4162
10.3992	11.6463
11.7877	13.6621
12.8053	15.2203
13.1012	15.7076
12.9325	14.0422
13.4352	13.2267
13.266	14.7113
13.5328	14.605
9.1361	11.2539
9.8211	11.7816
9.5869	12.1104
10.6966	13.0183
10.2654	12.2606
11.432	13.8804
10.5799	12.2528
10.1288	14.5701
13.9654	23.9513
15.4967	27.4823
15.9238	28.9855
11.5838	11.6451
14.6888	16.7509
14.5909	16.6275
12.6636	15.4067

## Sheet: F03 f
peak dff
wt (X)	cre+ (Y)
3.8055	3.2092
3.4017	2.9811
3.1502	2.8421
3.5956	3.053
2.5369	2.4759
3.4607	3.185
2.6515	2.876
2.7419	2.6071
2.1794	2.2048
2.0461	2.0871
2.1775	2.2826
1.9384	2.0109
2.1247	2.1566
2.7423	2.8547
2.6808	2.8448
2.4943	2.5624
2.767	3.0078
2.395	2.5099
2.2844	2.3886
2.3635	2.4919
2.2503	2.426
2.4955	2.568
2.6272	2.6346
2.4843	2.6573
2.2926	2.3617
2.5621	2.6025
2.3448	2.3368
2.5541	2.5915
2.4351	2.5393
2.5007	2.4747
2.2581	2.2093
2.344	2.5817
4.372	4.4622
4.2104	4.3426
3.9816	4.2462
2.5419	2.3849
2.8092	2.5981
3.0974	2.9777
2.6246	2.6404

## Sheet: F03 g
mean transient duration seconds
wt (X)	cre+ (Y)
0.2103	0.2928
0.2368	0.2586
0.253	0.2589
0.2297	0.2562
0.2989	0.3198
0.2094	0.2204
0.2994	0.3432
0.2303	0.2663
0.602	0.6519
0.6113	0.6927
0.5617	0.6541
0.617	0.681
0.5642	0.6022
0.4771	0.5614
0.4666	0.5651
0.4878	0.5665
0.3376	0.381
0.4457	0.5053
0.5229	0.6337
0.5046	0.5648
0.5112	0.5678
0.4904	0.4949
0.4429	0.5405
0.4834	0.5229
0.3462	0.4271
0.3436	0.4194
0.3637	0.4712
0.3872	0.4668
0.3652	0.4418
0.4043	0.506
0.4211	0.4995
0.3721	0.5367
0.3344	0.5514
0.3442	0.6032
0.3706	0.6655
0.4266	0.4595
0.4794	0.5761
0.4391	0.5289
0.4609	0.5768

## Sheet: F03 h
spatial info norm
wt (X)	cre+ (Y)
5.8203	4.5167
8.9362	7.8457
7.008	6.1491
9.5445	8.3996
6.7601	7.9245
9.4574	7.5522
11.95	10.6323
8.9362	9.1161
10.8558	10.0598
8.2782	7.9077
9.6409	9.0268
9.5741	9.1102
9.1706	8.4145
8.5816	8.372
10.0866	9.6038
12.4428	12.1392
6.2174	6.146
2.9514	2.9576
7.7052	7.333
10.0303	8.4953
6.9724	6.5344
12.5651	11.3282
8.3802	7.2768
7.9356	6.6265
11.0522	11.2371
11.2453	10.3591
9.9004	10.591
11.2709	10.9827
8.4596	7.9486
6.6882	6.7467
8.7479	8.5149
5.8847	5.4322
6.2137	6.2962
7.1448	6.0519
7.7972	6.3866
6.9758	6.0375
7.626	7.0736
7.1907	6.5632
4.1732	3.662

## Sheet: F03 i
Fraction with pf
wt (X)	cre+ (Y)
0.7708	0.7143
0.9015	0.8361
0.8459	0.807
0.8634	0.7586
0.8176	0.9048
0.8547	0.7778
0.8898	0.8704
0.8672	0.82
0.8941	0.861
0.8727	0.8678
0.8991	0.8805
0.9139	0.9009
0.922	0.8865
0.9036	0.8243
0.9161	0.8602
0.9193	0.8908
0.7437	0.8265
0.6068	0.553
0.8744	0.9091
0.85	0.7603
0.8606	0.8045
0.9327	0.9147
0.8696	0.8182
0.9074	0.9015
0.8899	0.9133
0.881	0.8784
0.8368	0.8344
0.8472	0.8276
0.8376	0.8395
0.875	0.8667
0.904	0.8849
0.8278	0.7564
0.6974	0.7316
0.7809	0.6824
0.7683	0.7
0.7877	0.6629
0.7564	0.7419
0.7967	0.7788
0.6518	0.605

## Sheet: F03 j
PF trial-trial corr
wt (X)	cre+ (Y)
0.0532	0.0413
0.0742	0.0661
0.0783	0.0694
0.1	0.0981
0.1099	0.123
0.0884	0.0667
0.1373	0.1131
0.0609	0.072
0.1147	0.1133
0.1512	0.1446
0.1358	0.1305
0.218	0.2092
0.1765	0.1591
0.1837	0.1976
0.1275	0.1368
0.1565	0.154
0.0792	0.0683
0.0747	0.0863
0.0925	0.0911
0.1237	0.1113
0.097	0.0927
0.1369	0.123
0.1123	0.1046
0.1371	0.0987
0.0943	0.0979
0.1084	0.1007
0.1164	0.136
0.1139	0.1227
0.1459	0.1356
0.1456	0.1541
0.1644	0.1679
0.162	0.1587
0.0661	0.0645
0.0415	0.0471
0.0467	0.0464
0.0874	0.077
0.0876	0.0716
0.05	0.0441
0.0612	0.0453

## Sheet: F03 k
fraction trials pf active
wt (X)	cre+ (Y)
0.385	0.3001
0.4563	0.4201
0.4668	0.4267
0.5243	0.508
0.475	0.5396
0.4791	0.3667
0.5323	0.4995
0.3734	0.3799
0.4844	0.4541
0.5436	0.5239
0.5497	0.5187
0.6056	0.5688
0.5463	0.5251
0.5654	0.5687
0.5091	0.498
0.5304	0.5129
0.4221	0.3988
0.425	0.4288
0.4533	0.4269
0.4635	0.4499
0.4629	0.4547
0.5297	0.4918
0.4935	0.4519
0.5459	0.4776
0.467	0.4457
0.4815	0.4528
0.4518	0.4836
0.4464	0.4615
0.4914	0.4664
0.4928	0.49
0.5144	0.5111
0.5214	0.5139
0.3984	0.3651
0.3586	0.3567
0.3509	0.3162
0.4983	0.461
0.4385	0.3946
0.3603	0.3101
0.3742	0.3139

## Sheet: F03 l
selectivity
wt (X)	cre+ (Y)
0.7145	0.6858
0.7378	0.7276
0.6901	0.6853
0.7505	0.7598
0.76	0.7761
0.7352	0.7187
0.797	0.7617
0.7608	0.7431
0.7127	0.6963
0.7601	0.7425
0.7657	0.757
0.8193	0.8071
0.8033	0.7856
0.8204	0.8117
0.8072	0.7801
0.821	0.7964
0.7473	0.7063
0.7471	0.7214
0.7386	0.7026
0.7564	0.7222
0.7316	0.6811
0.803	0.7959
0.7914	0.7579
0.8063	0.7563
0.7703	0.7617
0.7747	0.7625
0.8089	0.7952
0.7912	0.7685
0.8369	0.8161
0.8357	0.8184
0.8339	0.8311
0.8316	0.8192
0.6665	0.6146
0.6555	0.594
0.6565	0.5931
0.6456	0.6428
0.6139	0.6218
0.6319	0.6101
0.6502	0.6397
