# Supplementary material for: Fos ensembles encode and shape stable spatial maps in the hippocampus
Source: Nature. 2022 Aug 24;609(7926):327–34. doi: 10.1038/s41586-022-05113-1 (PMC9452297; doi:10.1038/s41586-022-05113-1)
Supplement: Supplementary file 5 — Source Data Fig. 4 [file 41586_2022_5113_MOESM5_ESM.xlsx]

## Sheet: F03 e
Fos-high	Fos-low
0.0152	0.0049
0.0558	0.0485
0.0501	0.0186
0.0466	0.0096
0.0235	0.0212
0.0155	0.0073
0.0311	0.0047
0.0276	0.006
0.021	0.0048
0.0215	0.007
0.0093	0.0201
0.0083	0.0031
0.0014	0.0164
0.0134	0.0043
0.0147	0.0017
0.0058	0.0059
0.0044	0.0038
0.005	0.0113
0.0082	0.0051
0.0193	0.0049
0.0149	0.0067
0.0227	0.016
0.0064	0.0033
0.0214	0.0099
0.004	0.0057
0.0087	0.0129
0.0058	0.0083

## Sheet: F03 f
Fos-high	Fos-low
1.2183	0.9362
1.035	0.809
1.4213	1.0728
1.6419	0.8791
0.8815	1.1413
1.0039	0.8138
1.1863	0.9483
1.3392	0.7809
1.1556	0.8301
1.4298	0.8921
1.0125	1.1303
1.1576	0.9223
1.0459	1.135
1.1335	0.9695
1.0633	0.9471
0.9827	0.804
1.1548	1.0368
1.3057	1.1568
1.0082	0.928
1.1466	0.9765
1.1307	1.0266
1.0274	1.0294
0.9707	1.1646
1.0684	0.8947
0.9721	0.9854
1.1591	0.9732
1.0403	1.0611

## Sheet: F03 g
Fos-Low	Fos-low s.e.m.
0.0101	0.0018
0.0107	0.0022
0.012	0.0023
0.0075	0.0033
0.0152	0.0069
0.0171	0.0076
Fos-high	Fos-high s.e.m.
0.0178	0.0027
0.025	0.004
0.0316	0.0066
0.0193	0.0027
0.0187	0.004
0.0108	0.0029
