# Supplementary material for: Fos ensembles encode and shape stable spatial maps in the hippocampus
Source: Nature. 2022 Aug 24;609(7926):327–34. doi: 10.1038/s41586-022-05113-1 (PMC9452297; doi:10.1038/s41586-022-05113-1)
Supplement: Supplementary file 6 — Source Data Fig. 5 [file 41586_2022_5113_MOESM6_ESM.xlsx]

## Sheet: F05 e
	Session n+1	Session n+2	Session n+3	Session n+4
position bin	Fos-high, mean	Fos-high, mean	Fos-high, mean	Fos-high, mean
1	0.5312	0.4405	0.3499	0.2843
2	0.5261	0.4394	0.3421	0.2815
3	0.5226	0.4378	0.3313	0.2828
4	0.5201	0.4356	0.3209	0.2891
5	0.5178	0.4299	0.3133	0.296
6	0.5152	0.4192	0.3084	0.3006
7	0.511	0.4068	0.3046	0.304
8	0.5077	0.4	0.3029	0.3059
9	0.5068	0.4006	0.3052	0.3064
10	0.5088	0.4047	0.3115	0.3095
11	0.5121	0.4079	0.3205	0.3154
12	0.515	0.4074	0.329	0.3224
13	0.5173	0.4041	0.3357	0.3317
14	0.5206	0.4029	0.3427	0.3433
15	0.5257	0.405	0.3517	0.3555
16	0.5311	0.4088	0.3611	0.366
17	0.533	0.414	0.3686	0.3715
18	0.5307	0.4187	0.3729	0.3727
19	0.5264	0.4206	0.3742	0.372
20	0.5237	0.4211	0.3743	0.3708
21	0.5216	0.4219	0.3752	0.3696
22	0.5178	0.4219	0.3758	0.3688
23	0.5137	0.4222	0.375	0.3721
24	0.5122	0.4248	0.3736	0.3796
25	0.5133	0.4282	0.371	0.3846
26	0.5143	0.4307	0.3648	0.3849
27	0.5132	0.4299	0.3558	0.3809
28	0.5088	0.4238	0.3461	0.3722
29	0.5036	0.4151	0.3374	0.3627
30	0.5011	0.4053	0.3282	0.3585
31	0.5009	0.396	0.3172	0.3569
32	0.5023	0.3895	0.3075	0.352
33	0.504	0.3851	0.2989	0.3425
34	0.5038	0.3801	0.2921	0.3285
35	0.5025	0.3813	0.2896	0.312
36	0.5031	0.3926	0.2946	0.2961
37	0.5078	0.4096	0.3112	0.286
38	0.5194	0.4249	0.3377	0.2862
39	0.5315	0.4344	0.3551	0.2892
40	0.5352	0.4396	0.3556	0.2883
	Fos-high, s.e.m.	Fos-high, s.e.m.	Fos-high, s.e.m.	Fos-high, s.e.m.
1	0.0364	0.041	0.0488	0.067
2	0.0374	0.0393	0.0474	0.064
3	0.0384	0.0391	0.0464	0.0612
4	0.0392	0.0398	0.0458	0.0594
5	0.0394	0.0405	0.0459	0.0573
6	0.0386	0.0413	0.0465	0.0537
7	0.0373	0.042	0.0471	0.0498
8	0.0364	0.0426	0.0477	0.0473
9	0.0364	0.0432	0.0486	0.0458
10	0.0373	0.0431	0.0497	0.0449
11	0.0385	0.0425	0.0505	0.0457
12	0.0389	0.0427	0.0511	0.0482
13	0.0387	0.0443	0.0512	0.0486
14	0.0387	0.0463	0.0501	0.047
15	0.0392	0.0475	0.0485	0.0466
16	0.0399	0.0479	0.0473	0.0483
17	0.0401	0.0481	0.0467	0.0511
18	0.04	0.0478	0.0469	0.054
19	0.0398	0.0472	0.0478	0.0563
20	0.0397	0.0474	0.049	0.058
21	0.0392	0.048	0.0493	0.0595
22	0.0384	0.0481	0.0488	0.0607
23	0.0376	0.0476	0.0484	0.0618
24	0.0373	0.0468	0.0478	0.0624
25	0.0373	0.0455	0.047	0.0612
26	0.0371	0.0435	0.046	0.058
27	0.0364	0.0411	0.045	0.0542
28	0.035	0.0386	0.0442	0.0506
29	0.0336	0.0366	0.0438	0.0481
30	0.0328	0.0351	0.0437	0.0471
31	0.0325	0.0341	0.0436	0.0471
32	0.0326	0.0336	0.043	0.047
33	0.0331	0.0335	0.0429	0.0471
34	0.0339	0.0338	0.044	0.0479
35	0.0344	0.035	0.0458	0.0492
36	0.0346	0.0374	0.0484	0.0511
37	0.0344	0.0398	0.0516	0.0545
38	0.0342	0.0418	0.0545	0.0604
39	0.035	0.0435	0.0541	0.0667
40	0.0358	0.0431	0.0512	0.0689
	Fos-low, mean	Fos-low, mean	Fos-low, mean	Fos-low, mean
1	0.4464	0.3838	0.2909	0.2747
2	0.4372	0.3767	0.2823	0.2545
3	0.4322	0.3643	0.2701	0.2383
4	0.4316	0.3489	0.2596	0.2293
5	0.4338	0.3376	0.2505	0.2252
6	0.4339	0.3299	0.2419	0.2176
7	0.428	0.3217	0.234	0.2038
8	0.4189	0.3106	0.2271	0.1843
9	0.4131	0.2977	0.2212	0.1652
10	0.4105	0.2905	0.2158	0.1553
11	0.4061	0.2891	0.2065	0.1533
12	0.3983	0.2885	0.1962	0.1489
13	0.3916	0.2882	0.1877	0.1394
14	0.3893	0.2911	0.1774	0.1275
15	0.3897	0.2933	0.1661	0.1151
16	0.3896	0.2898	0.1614	0.1105
17	0.3879	0.2815	0.165	0.1189
18	0.3832	0.2708	0.1706	0.1294
19	0.3757	0.2571	0.1737	0.1353
20	0.3669	0.2466	0.1765	0.1404
21	0.3646	0.2512	0.1809	0.1495
22	0.3719	0.266	0.1852	0.162
23	0.3828	0.2827	0.1887	0.1715
24	0.391	0.3	0.1947	0.1788
25	0.3923	0.3143	0.2027	0.1904
26	0.384	0.3193	0.2076	0.2044
27	0.3738	0.3189	0.2093	0.2127
28	0.3673	0.3208	0.2129	0.2133
29	0.3655	0.3268	0.2194	0.2151
30	0.3696	0.33	0.2288	0.2159
31	0.378	0.3297	0.2376	0.2136
32	0.3907	0.3328	0.2452	0.213
33	0.4054	0.3401	0.2577	0.2161
34	0.4197	0.3489	0.2734	0.2223
35	0.4315	0.3575	0.2888	0.2343
36	0.4409	0.3634	0.3028	0.2467
37	0.4497	0.3676	0.3106	0.2611
38	0.4576	0.3741	0.3075	0.2803
39	0.4606	0.3819	0.2994	0.2931
40	0.4559	0.3858	0.2946	0.2904
	Fos-low, s.e.m.	Fos-low, s.e.m.	Fos-low, s.e.m.	Fos-low, s.e.m.
1	0.0304	0.029	0.0363	0.0549
2	0.0327	0.0278	0.0321	0.0541
3	0.0343	0.0276	0.0316	0.0545
4	0.0355	0.0291	0.0335	0.0559
5	0.0363	0.0304	0.0353	0.0587
6	0.0362	0.031	0.0369	0.0619
7	0.0355	0.0307	0.0378	0.0636
8	0.0356	0.0289	0.0383	0.0631
9	0.0357	0.0267	0.0394	0.0609
10	0.0349	0.0259	0.041	0.0582
11	0.0332	0.0261	0.0421	0.056
12	0.0318	0.0262	0.042	0.0559
13	0.0313	0.0267	0.0416	0.0565
14	0.0309	0.0284	0.0412	0.0562
15	0.0307	0.0306	0.0418	0.0553
16	0.03	0.0317	0.0428	0.0549
17	0.0293	0.0312	0.043	0.055
18	0.029	0.0303	0.0427	0.0569
19	0.0296	0.0305	0.0422	0.0604
20	0.0317	0.0328	0.0419	0.0624
21	0.0336	0.0342	0.041	0.0593
22	0.0334	0.0341	0.0388	0.0539
23	0.032	0.0331	0.0363	0.049
24	0.0307	0.0314	0.0351	0.044
25	0.0295	0.0302	0.0347	0.0394
26	0.0279	0.0313	0.034	0.0352
27	0.0265	0.0326	0.0327	0.0322
28	0.0265	0.0333	0.0309	0.0313
29	0.0278	0.0338	0.0303	0.0325
30	0.0293	0.0333	0.0309	0.0367
31	0.0308	0.0318	0.0305	0.0428
32	0.0318	0.0312	0.0301	0.0462
33	0.0315	0.0319	0.031	0.0451
34	0.0308	0.033	0.0318	0.0417
35	0.0304	0.0332	0.0322	0.0401
36	0.0296	0.0326	0.032	0.0431
37	0.0274	0.0311	0.0305	0.0471
38	0.0261	0.0295	0.0334	0.0507
39	0.0265	0.0295	0.0388	0.0545
40	0.0282	0.0298	0.0401	0.056

## Sheet: F05 f
Session n+x	Fos-high mean	Fos-low mean
1	0.5242	0.4464
2	0.4327	0.3729
3	0.338	0.2894
4	0.2859	0.2652
5	0.2788	0.2974
6	0.2582	0.25
	Fos-high s.e.m.	Fos-low s.e.m.
1	0.0353	0.0288
2	0.0401	0.0279
3	0.0483	0.0325
4	0.0618	0.0525
5	0.0604	0.0705
6	0.0592	0.1

## Sheet: F05 g
Session n+x	Fos-high mean	Fos-low mean
1	0.5178	0.3821
2	0.4167	0.2913
3	0.3567	0.1906
4	0.3628	0.1616
5	0.3467	0.1467
6	0.3686	0.0823
	Fos-high s.e.m.	Fos-low s.e.m.
1	0.0372	0.0276
2	0.0432	0.0278
3	0.0465	0.0331
4	0.0517	0.0463
5	0.0579	0.0769
6	0.0489	0.0661

## Sheet: F05 h
position bin	high-low stability, mean	high-low stability s.e.m.		peri-reward	non-reward
1	0.053	0.0162		0.077	-0.2043
2	0.0567	0.0159		0.2046	0.1216
3	0.0628	0.0156		0.1406	0.2056
4	0.0703	0.0152		-0.1666	0.1448
5	0.0751	0.0151		0.1243	0.251
6	0.0783	0.0153		0.1419	0.0835
7	0.0828	0.0156		0.0721	0.1616
8	0.0908	0.0157		0.1683	0.3188
9	0.1014	0.0156		0.129	0.216
10	0.1123	0.0156		0.1434	0.2634
11	0.1231	0.016		-0.1173	0.1688
12	0.1337	0.0164		0.1683	0.3097
13	0.1428	0.0169		0.0078	0.0564
14	0.1516	0.0176		0.0379	0.2147
15	0.1626	0.0189		0.0667	0.2674
16	0.1737	0.0199		0.205	0.2969
17	0.1805	0.0199		-0.0662	0.265
18	0.1852	0.0193		0.1298	0.3399
19	0.1905	0.0187		-0.0068	0.1066
20	0.1942	0.0185		0.2426	0.2731
21	0.1901	0.0184		0.042	0.3571
22	0.1787	0.0182		-0.0679	0.1944
23	0.1668	0.0181		-0.0432	0.3146
24	0.158	0.018		0.0316	0.1898
25	0.1524	0.018		0.1422	0.2683
26	0.1506	0.0175		-0.1346	0.2069
27	0.1487	0.0168		0.0489	0.2112
28	0.1418	0.0159		-0.1126	0.1053
29	0.1295	0.0152		-0.153	0.2439
30	0.115	0.0146		-0.0322	0.2557
31	0.1012	0.0145		0.0779	0.1679
32	0.0865	0.0146		0.1768	0.1223
33	0.0699	0.0147		0.0395	0.1356
34	0.052	0.0152		0.0603	0.0325
35	0.0372	0.0156		0.2196	0.1713
36	0.0295	0.0155		0.093	0.121
37	0.0292	0.0151		-0.0913	0.0172
38	0.0363	0.0152		0.1041	0.0105
39	0.045	0.0162		0.128	0.2104
40	0.0502	0.0166		0.0954	0.2092
				0.2205	0.2351
				-0.0884	-0.0383
				0.0692	0.1927
				-0.0982	0.0738
				0.0135	0.0792
				0.2014	0.2918
				-0.0961	0.1851
				0.2099	0.3591
				0.127	0.0627
				-0.0265	0.0852
				-0.1131	-0.1294
				0.0012	0.0216
				-0.1422	0.0625
				0.0191	-0.1061
				-0.1266	-0.1961
				-0.1905	-0.0223
				0.0534	0.0138
				0.0402	0.1794
				0.006	0.1784
				0.2372	0.3272
				0.1374	0.092
				-0.0412	0.0602
				0.0214	0.1913
				0.2486	0.2891
				-0.13	-0.0132
				0.2637	0.3548
				0.167	0.2442
				0.1187	0.2965

## Sheet: F05 i
position bin	cre-wt stability, mean	cre-wt stability s.e.m.			peri-reward	no-reward
1	0.0209	0.0119			-0.0628	0.0154
2	0.0186	0.0126			-0.0214	-0.0624
3	0.0169	0.0122			-0.0394	0.1234
4	0.0137	0.0113			0.0165	-0.0275
5	0.01	0.0107			0.0653	0.0541
6	0.0083	0.0104			-0.1219	-0.0922
7	0.0072	0.0101			0.0235	-0.1725
8	0.005	0.0101			-0.2131	-0.11
9	0.0023	0.01			-0.0595	-0.0492
10	0.0022	0.01			-0.045	-0.034
11	0.0023	0.0099			-0.0333	-0.0511
12	0.001	0.0098			-0.1354	-0.1547
13	0	0.0098			0.0514	-0.1619
14	-0.0016	0.0098			-0.1355	0.144
15	-0.0042	0.0095			-0.0119	-0.0958
16	-0.0064	0.0092			0.2711	0.0662
17	-0.0082	0.0092			-0.0031	0.0712
18	-0.0084	0.0091			-0.1417	0.0494
19	-0.0071	0.0089			-0.0177	-0.0637
20	-0.0079	0.0086			-0.1386	0.0249
21	-0.0125	0.0082			-0.0205	0.0049
22	-0.0177	0.0081			-0.0545	0.0662
23	-0.0208	0.0083			-0.2118	-0.1312
24	-0.0236	0.0086			-0.0711	-0.0218
25	-0.0283	0.0091			-0.0749	0.0301
26	-0.0314	0.0098			-0.0043	-0.0027
27	-0.0294	0.0102			-0.0587	0.0272
28	-0.0247	0.0102			-0.1327	-0.0399
29	-0.021	0.0099			-0.0348	-0.0296
30	-0.0148	0.0099			-0.0138	0.0164
31	-0.0044	0.0101			0.0092	0.0004
32	0.0046	0.0104			-0.0093	-0.0057
33	0.0088	0.0107			-0.064	0.0331
34	0.0093	0.0111			-0.0797	-0.0371
35	0.0073	0.0112			0.0284	-0.0124
36	0.003	0.0107			-0.0177	0.0192
37	-0.0002	0.0103			-0.0612	0.0115
38	0.0031	0.0097			-0.0761	-0.0278
39	0.0127	0.0092			-0.0605	0.0391
40	0.0208	0.0104			0.079	0.037
					-0.0823	-0.0042
					-0.0256	-0.0345
					0.0191	-0.0039
					-0.0107	0.0572
					0.1117	0.0454
					-0.0012	-0.0659
					0.0458	0.0451
					-0.0039	0.0425
					0.0582	-0.024
					0.0567	-0.0106
					-0.065	-0.0011
					0.2096	0.1682
					0.0183	0.0862
					-0.0376	-0.0658
					-0.0752	-0.0957
					0.0687	-0.152
					-0.1102	-0.1276
					-0.097	-0.0707
					0.2654	-0.0639
					0.1041	-0.0418
					-0.0766	-0.1138
					-0.0016	-0.124
					-0.0652	-0.065
					-0.1244	-0.0193
					0.2587	-0.0511
					0.105	0.0001
					-0.0997	-0.155
					-0.0574	-0.0132
					-0.0534	-0.0146
					0.1929	-0.2795
					0.1005	0.0048
					-0.0283	-0.0495
					-0.0045	-0.0343
					0.3149	-0.1184
					0.0227	-0.0999
					-0.0576	-0.0797
					0.232	-0.0805
					0.0612	0.0286
					0.044	-0.0586
					0.0222	-0.0136
					0.059	0.0137
					-0.0277	-0.0793
					-0.0176	0.0258
					0.0654	0.1377
					-0.0082	-0.0743
					0.1039	0.0348
					-0.0646	-0.0527
					0.0873	0.0061
					0.0539	-0.0072
					0.0429	0.1213
					-0.0022	0.0152
					0.1062	0.0335
					0.0411	0.0195
					0.0826	0.0367
					0.0479	-0.0596
					0.0785	0.0567
					0.1355	0.0653
					0.0812	0.0601
					0.0613	0.0741
					0.1201	0.0875
					0.1556	0.0119
					0.1192	0.0327
					0.1166	0.1181
					0.0537	0.0185
					0.0195	0.0489
					0.0962	0.0291
					-0.0281	-0.0047
					0.0232	-0.0062
					-0.0232	0.0727
					0.0735	-0.0327
					0.0594	-0.0573
					0.0137	-0.0747
					0.1367	-0.017
					0.1027	0.0403
