# Supplementary material for: Fos ensembles encode and shape stable spatial maps in the hippocampus
Source: Nature. 2022 Aug 24;609(7926):327–34. doi: 10.1038/s41586-022-05113-1 (PMC9452297; doi:10.1038/s41586-022-05113-1)
Supplement: Supplementary file 7 — Source Data Extended Data Fig. 1 [file 41586_2022_5113_MOESM7_ESM.xlsx]

## Sheet: EDF01 h
Mean running speeds, cm s^-1
Saline sessions	Muscimol sessions
18.6708	3.3054
14.8764	11.7888
15.9592	12.124
14.9739	5.7318
16.6026	4.0051
15.179	12.38
13.9364	6.3063
40.2531	6.6905
49.7505	6.6879
37.7367	7.3427
35.5446	17.1673
39.928	20.383
47.1412	3.9694
49.3065	7.9558
21.8754	22.4075
39.7994	23.7187
59.915
31.6174
35.3536

## Sheet: EDF01 c
Saline	Muscimol
0.2879	0.6377
0.289	0.4187
0.2711	0.536
0.1913	0.3606

## Sheet: EDF01 d
Saline	Muscimol
1.9898	1.1826
1.2894	1.1468
1.5982	1.6771
1.0327	0.5047

## Sheet: EDF01 i
position bin	Fraction of trials with lick, saline sessions									Fraction of trials with lick, muscimol sessions								Running speed, saline sessions									Running speed, muscimol sessions
1	0.0408163	0.155844	0.0681818	0.180723	0.0632911	0.0147059	0.205479	0.0517241		0.513158	0.619469	0.263158	0.426471	0.448276	0.176991	0.483871		23.0575	20.7147	20.0732	18.8967	20.7649	21.9631	16.3483	21.0545		13.1283	12.9475	13.5783	18.2377	21.7434	23.0312	28.0891
2	0.0680272	0.155844	0.113636	0.168675	0.0506329	0.0441176	0.191781	0.0344828		0.618421	0.80531	0.25	0.5	0.422414	0.20354	0.532258		23.1842	21.1397	18.9248	18.6881	21.1969	20.6498	16.7389	22.6807		13.3219	12.4876	13.7092	19.4505	22.5701	22.4008	27.236
3	0.0612245	0.12987	0.136364	0.192771	0.0632911	0.0882353	0.191781	0.0775862		0.605263	0.752212	0.315789	0.544118	0.543103	0.265487	0.467742		23.5475	20.8351	18.3172	18.3969	21.126	20.7376	16.4066	23.9584		13.072	13.1813	13.0287	18.9661	21.0215	22.759	26.9018
4	0.047619	0.142857	0.125	0.228916	0.0506329	0.0735294	0.191781	0.0689655		0.5	0.80531	0.394737	0.5	0.5	0.212389	0.564516		23.687	20.2995	18.0136	17.8095	20.4773	19.2037	16.524	24.2501		13.1708	13.3302	12.5379	18.5946	21.2256	22.8228	26.8995
5	0.0340136	0.168831	0.136364	0.228916	0.0506329	0.0735294	0.164384	0.0517241		0.657895	0.814159	0.302632	0.558824	0.577586	0.212389	0.508065		23.2868	18.9726	17.7829	17.1793	19.8277	18.365	16.1239	24.4928		12.4433	13.442	12.6242	18.7437	20.3034	22.647	27.4865
6	0.0680272	0.207792	0.159091	0.192771	0.0632911	0.0588235	0.205479	0.0431034		0.697368	0.699115	0.355263	0.602941	0.543103	0.336283	0.540323		22.9927	18.5817	17.1223	16.4894	19.3265	18.0526	16.2965	25.5774		12.6575	13.7034	13.1744	18.0688	19.8199	22.7316	27.0392
7	0.0816327	0.207792	0.113636	0.253012	0.0886076	0.0441176	0.205479	0.103448		0.592105	0.814159	0.342105	0.558824	0.534483	0.256637	0.653226		22.1932	16.7874	17.0112	15.9957	18.4532	17.5172	16.3444	26.0221		13.2692	13.2757	12.8985	16.7711	20.302	24.2119	26.7751
8	0.0408163	0.233766	0.0909091	0.240964	0.0759494	0.0588235	0.219178	0.0862069		0.592105	0.814159	0.355263	0.573529	0.551724	0.309735	0.645161		21.3922	16.1758	16.6558	15.8593	17.9615	17.3731	16.1643	27.1913		13.2772	13.4013	12.7405	16.9426	21.2211	23.8094	27.1503
9	0.0816327	0.25974	0.147727	0.228916	0.113924	0.102941	0.219178	0.0948276		0.618421	0.79646	0.394737	0.661765	0.551724	0.353982	0.629032		20.1731	15.8866	16.0961	16.3622	16.8614	16.6614	15.7494	28.6438		13.2665	13.7893	12.6551	15.8687	21.5738	24.2783	26.3211
10	0.0612245	0.272727	0.181818	0.26506	0.101266	0.117647	0.232877	0.198276		0.684211	0.778761	0.355263	0.676471	0.603448	0.39823	0.685484		18.9665	14.8188	15.3139	16.032	16.3867	15.1483	15.2872	28.4356		13.375	13.4813	12.6845	16.4228	20.9251	23.9753	26.1216
11	0.0748299	0.272727	0.125	0.26506	0.101266	0.205882	0.383562	0.284483		0.644737	0.840708	0.421053	0.573529	0.672414	0.415929	0.669355		17.4045	14.2303	15.0723	15.7088	16.035	14.178	14.6242	28.2018		13.4276	13.1859	12.5015	17.0841	19.1928	23.5761	25.2901
12	0.0884354	0.311688	0.125	0.313253	0.126582	0.308824	0.383562	0.37931		0.657895	0.752212	0.381579	0.617647	0.577586	0.424779	0.709677		16.5915	13.429	14.9055	14.6944	15.3165	13.6631	13.9063	28.3889		13.2735	13.5838	12.3442	17.2701	19.9541	23.5362	25.1538
13	0.14966	0.350649	0.181818	0.289157	0.177215	0.338235	0.410959	0.517241		0.657895	0.858407	0.368421	0.676471	0.689655	0.40708	0.685484		14.8827	12.2692	13.5016	14.427	13.6743	12.4011	13.5709	29.2638		13.2237	13.483	12.2004	16.2978	19.8432	23.5866	25.6354
14	0.136054	0.402597	0.227273	0.325301	0.240506	0.411765	0.465753	0.543103		0.736842	0.787611	0.381579	0.705882	0.637931	0.362832	0.685484		13.6678	11.165	13.1217	13.7416	13.0887	11.0287	12.3623	29.1002		12.6968	13.4747	11.6603	15.7463	19.2671	24.0746	25.1388
15	0.122449	0.506494	0.284091	0.46988	0.316456	0.441176	0.547945	0.715517		0.789474	0.849558	0.381579	0.691176	0.586207	0.389381	0.758065		12.692	10.48	12.7697	12.4245	11.5407	9.65571	11.7335	28.5603		12.7331	13.6071	11.3239	15.2557	20.0089	24.3396	24.2043
16	0.197279	0.623377	0.477273	0.590361	0.341772	0.544118	0.630137	0.681034		0.578947	0.79646	0.394737	0.617647	0.646552	0.380531	0.774194		12.1001	9.4087	12.2631	11.6432	10.59	8.57739	10.9608	27.27		12.922	13.5426	11.8419	16.9249	19.1691	24.8345	24.6118
17	0.292517	0.74026	0.613636	0.674699	0.493671	0.735294	0.753425	0.689655		0.671053	0.849558	0.394737	0.661765	0.568966	0.424779	0.717742		11.1916	8.39911	11.3311	10.3581	9.65537	7.05814	10.4457	26.4553		12.9465	13.0718	11.903	15.7352	19.6144	24.2717	24.1203
18	0.401361	0.844156	0.795455	0.831325	0.658228	0.838235	0.849315	0.836207		0.684211	0.79646	0.381579	0.632353	0.698276	0.371681	0.669355		9.56394	6.98326	10.3707	9.56878	8.27163	6.14817	9.39134	24.7268		13.1554	13.3201	11.7179	17.1825	19.0552	24.1304	24.0104
19	0.44898	0.896104	0.965909	0.891566	0.721519	0.867647	0.917808	0.818966		0.723684	0.849558	0.447368	0.676471	0.62069	0.442478	0.725806		9.0055	6.12388	8.95113	8.36423	7.76948	5.69039	8.53245	22.447		13.273	13.0805	11.3467	16.809	18.195	24.0348	24.4289
20	0.544218	0.935065	0.931818	0.939759	0.822785	0.926471	0.890411	0.836207		0.671053	0.814159	0.394737	0.705882	0.603448	0.424779	0.725806		8.37385	6.09698	7.96656	8.35482	7.08894	4.9987	8.0639	20.8425		13.2882	13.0815	11.4268	16.7773	19.2766	23.65	24.1741
21	0.632653	0.935065	0.965909	0.975904	0.797468	0.941176	0.931507	0.887931		0.75	0.831858	0.342105	0.617647	0.689655	0.371681	0.717742		7.43488	5.04143	5.70808	6.597	5.73401	4.15264	4.84026	18.1126		12.915	12.9534	10.9582	16.5782	18.661	24.7138	23.9926
22	0.129252	0.116883	0.102273	0.0963855	0.126582	0.117647	0.0958904	0.155172		0.157895	0.212389	0.25	0.205882	0.241379	0.238938	0.258065		7.52675	4.23844	3.47326	3.92002	5.14886	2.72467	3.22631	12.6137		9.31552	9.81956	10.178	12.7711	13.0445	23.8497	20.2121
23	0.115646	0.0909091	0.0795455	0.0963855	0.0759494	0.0882353	0.109589	0.0775862		0.131579	0.115044	0.0921053	0.0735294	0.137931	0.168142	0.104839		8.04977	4.34982	7.02166	6.82807	11.1434	4.02781	6.86994	7.14666		7.11992	6.03967	9.29751	9.83523	8.76227	21.7338	12.7167
24	0.102041	0.0909091	0.0909091	0.0843373	0.126582	0.0735294	0.0958904	0.0862069		0.0921053	0.115044	0.105263	0.102941	0.112069	0.0442478	0.120968		12.4071	5.29153	11.3491	11.6183	13.5	7.89591	10.083	7.68904		6.35662	5.78407	9.62315	9.5441	10.265	20.0258	11.1208
25	0.0952381	0.376623	0.0909091	0.0963855	0.151899	0.161765	0.136986	0.0948276		0.0921053	0.123894	0.105263	0.0735294	0.0862069	0.079646	0.0564516		17.0042	8.43435	14.6361	12.3779	16.0914	12.464	12.1606	11.8701		6.99916	7.41099	10.002	11.5105	14.9537	17.2979	12.5518
26	0.0680272	0.311688	0.0909091	0.144578	0.101266	0.147059	0.150685	0.172414		0.421053	0.327434	0.131579	0.161765	0.112069	0.141593	0.169355		20.0657	11.5417	16.3458	13.704	18.9716	15.4935	13.8391	16.402		8.03164	8.27753	10.9517	14.5649	19.4256	16.3706	14.2627
27	0.0680272	0.181818	0.0909091	0.13253	0.0886076	0.161765	0.136986	0.12069		0.539474	0.539823	0.184211	0.264706	0.172414	0.159292	0.233871		22.551	14.036	17.0424	14.6223	20.7941	17.7555	14.9269	19.2827		8.61931	9.38475	11.8634	16.1504	20.5559	17.0353	16.9491
28	0.136054	0.168831	0.102273	0.120482	0.139241	0.102941	0.136986	0.0948276		0.618421	0.548673	0.223684	0.205882	0.181034	0.176991	0.282258		23.411	17.0785	18.7032	16.3056	20.0766	18.3272	15.2802	20.3388		9.5454	10.7407	12.9	18.5493	22.0615	18.978	18.6169
29	0.102041	0.142857	0.0909091	0.13253	0.0632911	0.117647	0.150685	0.0689655		0.473684	0.619469	0.263158	0.25	0.206897	0.141593	0.241935		23.9237	19.0791	19.5095	17.8229	20.7084	19.1135	16.5567	20.2108		9.84449	10.9483	12.8298	19.0504	23.6911	20.3587	20.8392
30	0.0884354	0.116883	0.0681818	0.0963855	0.0379747	0.0735294	0.164384	0.0603448		0.526316	0.584071	0.276316	0.205882	0.224138	0.123894	0.274194		24.2784	19.8917	20.2849	17.8075	20.7955	20.3482	16.0806	20.0175		10.072	11.7541	12.6886	19.8677	24.8606	21.0572	22.4714
31	0.0816327	0.103896	0.0909091	0.144578	0.0886076	0.102941	0.164384	0.0862069		0.565789	0.60177	0.25	0.25	0.275862	0.176991	0.274194		23.8347	19.9213	20.8362	18.3334	20.9519	19.633	16.3605	19.558		10.7276	11.7543	13.3434	20.8457	25.1131	20.6424	23.195
32	0.0680272	0.116883	0.0909091	0.108434	0.0886076	0.102941	0.123288	0.0603448		0.526316	0.725664	0.25	0.25	0.275862	0.0973451	0.25		23.7781	20.0224	21.071	18.9688	20.5839	19.8189	16.5418	20.3695		10.8529	12.3473	13.1502	21.5452	24.364	21.3702	24.0126
33	0.0612245	0.116883	0.0681818	0.13253	0.0886076	0.0735294	0.123288	0.0517241		0.460526	0.584071	0.236842	0.235294	0.206897	0.115044	0.306452		23.8954	20.6036	20.929	18.5865	20.4504	20.5651	16.8577	20.6101		11.4343	11.9483	13.5004	20.3944	23.5341	22.3226	23.5488
34	0.0544218	0.12987	0.0681818	0.156627	0.0886076	0.0441176	0.150685	0.0344828		0.5	0.663717	0.263158	0.308824	0.293103	0.150442	0.282258		23.6289	20.2099	20.6847	18.423	20.781	20.2353	17.2332	20.1801		12.0519	12.5139	13.8332	18.7275	23.9002	23.1755	25.0123
35	0.0612245	0.0779221	0.0909091	0.180723	0.0506329	0.0294118	0.136986	0.0344828		0.565789	0.672566	0.197368	0.294118	0.267241	0.150442	0.306452		22.7511	20.6309	21.2485	18.469	21.4493	19.4371	17.1106	19.9527		11.8071	12.5083	14.1656	20.2068	23.7753	23.0541	25.6909
36	0.0884354	0.038961	0.0795455	0.156627	0.0759494	0.0588235	0.123288	0.0431034		0.421053	0.637168	0.289474	0.279412	0.344828	0.168142	0.298387		22.781	20.2955	21.58	18.9828	20.3385	20.0332	17.1307	20.6419		12.4582	12.8783	13.6273	19.9184	23.1037	22.5623	26.4503
37	0.0680272	0.0779221	0.0681818	0.216867	0.101266	0.0441176	0.136986	0.0258621		0.486842	0.707965	0.302632	0.411765	0.353448	0.176991	0.322581		22.5994	21.0123	21.262	18.7858	19.2558	20.8012	17.2153	20.9176		12.7218	12.815	13.7382	18.7961	23.7266	22.3232	27.1309
38	0.108844	0.103896	0.0568182	0.168675	0.113924	0.0441176	0.0958904	0.0172414		0.447368	0.654867	0.276316	0.382353	0.353448	0.150442	0.395161		22.8641	20.928	20.7433	18.4801	19.8811	20.8844	16.7646	21.2039		12.8378	13.0081	13.5985	19.1073	23.0856	22.385	27.3934
39	0.0612245	0.103896	0.0681818	0.156627	0.101266	0.0588235	0.136986	0.0344828		0.565789	0.690265	0.263158	0.485294	0.413793	0.168142	0.346774		23.0592	19.691	20.3578	18.5453	21.0306	21.5628	16.4378	20.2306		12.9341	12.6796	13.562	17.4561	22.0751	22.0723	27.3441
40	0.0816327	0.116883	0.0795455	0.192771	0.101266	0.0294118	0.123288	0.0258621		0.486842	0.672566	0.302632	0.455882	0.431034	0.141593	0.467742		23.0331	19.9621	20.0159	18.7836	21.0048	22.8136	16.3655	20.1037		12.9858	12.9233	13.4924	18.1236	22.0803	22.2705	28.4494

## Sheet: EDF01 j
Saline	Muscimol
18.6708	11.7888
14.8764	12.124
15.9592	12.38
14.9739	17.1673
16.6026	20.383
15.179	22.4075
13.9364	23.7187
21.8754

## Sheet: EDF01 k
Saline	Muscimol
0.8086	0.1535
0.9139	0.0442
0.8931	0.1658
0.7672	-0.1968
0.8208	0.1082
0.9512	0.4778
0.8752	0.2576
0.9519
