# Supplementary material for: Fos ensembles encode and shape stable spatial maps in the hippocampus
Source: Nature. 2022 Aug 24;609(7926):327–34. doi: 10.1038/s41586-022-05113-1 (PMC9452297; doi:10.1038/s41586-022-05113-1)
Supplement: Supplementary file 8 — Source Data Extended Data Fig. 2 [file 41586_2022_5113_MOESM8_ESM.xlsx]

## Sheet: EDF02 f
Interpolated sample times	Median	5th percentile	25th percentile	75th percentile	95th percentile
0	1.0027	0.9733	0.9918	1.0154	1.0337
0.1667	1.0068	0.9694	0.9901	1.0199	1.0429
0.3333	1.0103	0.9473	0.9864	1.0339	1.0739
0.5	1.0162	0.9276	0.9858	1.0486	1.1066
0.6667	1.0204	0.9231	0.9806	1.0611	1.1321
0.8333	1.0246	0.9247	0.9797	1.0777	1.1743
1	1.0313	0.9125	0.9747	1.1001	1.2088
1.1667	1.0352	0.8997	0.9784	1.1178	1.2452
1.3333	1.0415	0.8986	0.9818	1.1294	1.276
1.5	1.0507	0.8864	0.9752	1.1475	1.3179
1.6667	1.0591	0.8812	0.9703	1.1589	1.3509
1.8333	1.0619	0.8693	0.963	1.1708	1.393
2	1.0615	0.8644	0.9597	1.191	1.4608
2.1667	1.0627	0.8546	0.9527	1.2091	1.5245
2.3333	1.0624	0.8436	0.9431	1.226	1.5398
2.5	1.0693	0.8312	0.9402	1.2433	1.5883
2.6667	1.0775	0.8225	0.9409	1.2555	1.6524
2.8333	1.0746	0.8211	0.9415	1.2836	1.701
3	1.078	0.8134	0.9398	1.3114	1.734
3.1667	1.0784	0.8125	0.9353	1.3335	1.7836
3.3333	1.0786	0.811	0.9294	1.3382	1.8442
3.5	1.0744	0.7977	0.9274	1.3268	1.8495
3.6667	1.0685	0.7875	0.9171	1.3224	1.8293
3.8333	1.0595	0.7845	0.9134	1.334	1.8677
4	1.0593	0.7827	0.9099	1.333	1.8951

## Sheet: EDF02 g
Interpolated sample times	Median (interpolated)	true sample times	Median
0	1.0027	-0.0742	0.999
0.1667	1.0068	0	1.001
0.3333	1.0103	0.5581	1.0151
0.5	1.0162	1.0786	1.036
0.6667	1.0204	1.7453	1.065
0.8333	1.0246	1.8475	1.0626
1	1.0313	2.6192	1.0765
1.1667	1.0352	2.8553	1.0765
1.3333	1.0415	3.0947	1.0677
1.5	1.0507	3.2553	1.0879
1.6667	1.0591	3.6958	1.062
1.8333	1.0619	3.97	1.0584
2	1.0615
2.1667	1.0627
2.3333	1.0624
2.5	1.0693
2.6667	1.0775
2.8333	1.0746
3	1.078
3.1667	1.0784
3.3333	1.0786
3.5	1.0744
3.6667	1.0685
3.8333	1.0595
4	1.0593
