# Supplementary material for: Fos ensembles encode and shape stable spatial maps in the hippocampus
Source: Nature. 2022 Aug 24;609(7926):327–34. doi: 10.1038/s41586-022-05113-1 (PMC9452297; doi:10.1038/s41586-022-05113-1)
Supplement: Supplementary file 9 — Source Data Extended Data Fig. 3 [file 41586_2022_5113_MOESM9_ESM.xlsx]

## Sheet: EDF03 c
DG Control
4.2353
1.5833
2.6154
8.3333
DG Exposed
10.2857
5.3846
13.5
10.1
CA1 Control
3.5882
1.75
2.2308
1.25
CA1 Exposed
7.5455
6.25
3.4444
6.4444
RSP Control
7.1176
1.75
4.3
3
RSP Exposed
8.3333
6.1818
19.8333
25.75
SSP Control
24.125
3.8571
4.6
6.8
SSP Exposed
4.4545
11.6667
