# Supplementary material for: Fos ensembles encode and shape stable spatial maps in the hippocampus
Source: Nature. 2022 Aug 24;609(7926):327–34. doi: 10.1038/s41586-022-05113-1 (PMC9452297; doi:10.1038/s41586-022-05113-1)
Supplement: Supplementary file 10 — Source Data Extended Data Fig. 5 [file 41586_2022_5113_MOESM10_ESM.xlsx]

## Sheet: EDF5 e
1 AP	3 AP	5 AP	7 AP	9 AP
ap peak dff Fos-GFP-	ap peak dff Fos-GFP-	ap peak dff Fos-GFP-	ap peak dff Fos-GFP-	ap peak dff Fos-GFP-
0.1346	0.2351	0.2832	0.3548	0.3576
0.1697	0.3455	0.4189	0.4875	0.5404
0.1357	0.3119	0.37	0.4185	0.4832
0.1233	0.2374	0.2772	0.3397	0.3911
0.5382	0.7353	0.8736	0.9909	1.1066
0.3867	0.6537	0.7959	0.9198	1.0488
0.422	0.7756	0.9768	1.1538	1.2992
0.5086	0.7545	0.8474	0.976	1.197
0.4651	0.7082	0.8312	0.914	1.083
0.2865	0.3866	0.4734	0.5414	0.6158
0.4751	0.6749	0.8013	0.9003	0.9981
1.2567	1.4537	1.5782	1.8836	2.043
0.5763	0.8357	0.9953	1.1089	1.2949
0.3461	0.6263	0.7924	0.9518	1.1012
0.4223	0.7186	0.8575	0.9837	1.1093
0.4644	0.7072	0.8599	0.9929	1.1061
0.5052	0.8987	1.1225	1.3272	1.5189
0.415	0.6476	0.758	0.8743	0.9732
0.7907	1.239	1.5287	1.6962	1.9897
ap peak dff Fos-GFP+	ap peak dff Fos-GFP+	ap peak dff Fos-GFP+	ap peak dff Fos-GFP+	ap peak dff Fos-GFP+
0.1441	0.294	0.3266	0.3802	0.4488
0.1574	0.3048	0.3626	0.4085	0.4775
0.137	0.1865	0.1921	0.228	0.2491
0.2095	0.2972	0.3528	0.4061	0.4601
0.2689	0.3942	0.4875	0.5732	0.6303
0.1642	0.2619	0.3238	0.3671	0.4174
0.2232	0.3553	0.4442	0.512	0.5457
0.1981	0.3388	0.4251	0.5209	0.5795
0.6428	1.1583	1.3826	1.6149	1.7945
0.2984	0.6703	0.7042	0.793	0.829
0.4174	0.6559	0.7906	0.923	1.0546
0.2607	0.497	0.6299	0.7219	0.7972
0.5602	0.8056	1.0032	1.0481	1.1123
0.1872	0.3004	0.362	0.4248	0.4764
0.3355	0.4614	0.4858	0.5509	0.6366
0.0991	0.1996	0.2677	0.3048	0.3579
0.3689	0.5294	0.7273	0.7843	0.9068
0.2534	0.5142	0.6342	0.752	0.8648

## Sheet: EDF5 f
tau slow Fos-GFP-
1.3328
4.1482
2.1085
2.3657
2.4796
2.5366
2.3701
1.8558
1.4625
2.2677
2.2426
1.8306
1.7896
2.2813
1.8039
2.8017
2.2854
tau slow Fos-GFP+
2.5333
2.9368
1.9231
1.3138
1.9753
1.5018
2.4765
1.797
1.3795
1.2883
3.3564
1.479
2.4824
2.5043
1.6655

## Sheet: EDF5 g
tau fast Fos-GFP-
0.0239
0.0184
0.0192
0.0178
0.0193
0.0267
0.0183
0.0249
0.0256
0.0185
0.0199
0.0248
0.0243
0.0164
0.0262
0.016
0.031
tau fast Fos-GFP+
0.0201
0.0237
0.0212
0.0226
0.0189
0.0294
0.0225
0.0215
0.0268
0.0276
0.0124
0.0176
0.0211
0.0211
0.0238

## Sheet: EDF5 h
input resistance mega ohm Fos-GFP-
118.58
118.858
152.773
128.519
123.794
179.357
142.513
175.689
134.172
input resistance mega ohm Fos-GFP+
269.744
110.633
146.809
124.409
231.475
148.193
150.066
81.2767

## Sheet: EDF5 i
ithresh pA Fos-GFP-
150
150
150
100
200
100
100
50
150
ithresh pA Fos-GFP+
100
150
100
100
100
50
100
150

## Sheet: EDF5 j
ap1 amp Fos-GFP-
53.8635
38.9709
39.8254
58.8074
62.1338
52.948
48.4619
32.6843
54.8706
ap1 amp Fos-GFP+
35.8582
54.1992
42.7551
52.8259
33.0811
58.0444
46.1426
39.032

## Sheet: EDF5 k
ap1 width Fos-GFP-
1.7
1.7
2.3
2
2.3
2.2
2
2.8
2.7
ap1 width Fos-GFP+
1.8
1.4
1.8
2.1
3.7
2.4
1.7
2.9
