# Supplementary material for: Fos ensembles encode and shape stable spatial maps in the hippocampus
Source: Nature. 2022 Aug 24;609(7926):327–34. doi: 10.1038/s41586-022-05113-1 (PMC9452297; doi:10.1038/s41586-022-05113-1)
Supplement: Supplementary file 11 — Source Data Extended Data Fig. 6 [file 41586_2022_5113_MOESM11_ESM.xlsx]

## Sheet: EDF06 b
pf size in bins	pf size cm
Fos-low (X)	Fos-low (X)
5.0741	25.3705
4.8667	24.3335
4.5641	22.8205
5.9032	29.516
5.1515	25.7575
6.7527	33.7635
6.4787	32.3935
7.0561	35.2805
6.4935	32.4675
6.65	33.25
5.9853	29.9265
6.1084	30.542
6.881	34.405
7.6923	38.4615
7.4063	37.0315
10.0517	50.2585
8.5323	42.6615
9.6757	48.3785
10.5481	52.7405
10.8557	54.2785
12.1707	60.8535
11.4255	57.1275
6.0182	30.091
7.3023	36.5115
7.1651	35.8255
7.3889	36.9445
6.8039	34.0195
Fos-high (Y)	Fos-high (Y)
5.4146	27.073
5.561	27.805
5.5455	27.7275
6.9559	34.7795
5.3056	26.528
7.8841	39.4205
7.9256	39.628
7.9677	39.8385
7.1923	35.9615
8.5478	42.739
7.3656	36.828
8.928	44.64
8.8468	44.234
8.2792	41.396
7.9628	39.814
10.5043	52.5215
10.6	53
10.8906	54.453
12.4785	62.3925
12.1769	60.8845
13.1484	65.742
12.0303	60.1515
7.1261	35.6305
7.7338	38.669
9.0458	45.229
9.7	48.5
7.9925	39.9625

## Sheet: EDF06 d
Integrated dFF per min
Fos-high	Fos-low
39.2856	39.7922
52.9413	51.5977
56.7617	56.6425
50.3662	49.7691
34.1426	35.1838
40.6085	40.9175
43.4755	42.9264
48.4981	48.3571
40.6031	41.2171
41.6387	41.6004
46.3063	47.1568
39.0529	39.1593
40.9533	40.9114
63.6604	63.6107
73.705	72.9738
79.115	79.2187
76.6887	77.1784
78.0083	77.9709
67.9417	68.3516
74.8732	74.7897
69.6743	69.1325
60.7773	60.669
62.7486	63.8224
72.0608	72.5397
59.9258	58.9871
76.3943	75.3975
68.7588	68.4778

## Sheet: EDF06 f
Population decoding error (cm)
Fos-high	Fos-low
35.3037	43.533
29.1774	27.8686
19.1519	25.2187
25.3391	31.1364
23.7015	40.6346
23.1643	26.7415
23.6305	31.3996
18.3949	28.1896
23.6904	30.9504
21.2594	32.4006
26.2981	29.9442
23.7697	31.6223
22.5454	29.7151
26.579	32.3902
27.5425	36.6344
30.9322	41.4432
28.0108	40.5881
35.731	42.9693
28.0772	34.6081
33.5917	35.5939
33.7753	36.1733
36.0528	38.248
29.1593	38.5853
18.7832	28.5207
22.277	30.4461
25.8033	33.6081
17.0185	33.4864

## Sheet: EDF06 g
Fraction of cells with place fields
Fos-high	Fos-low
0.4872	0.2564
0.6774	0.5161
0.8333	0.7222
0.7273	0.7273
0.8333	0.6333
0.4921	0.3862
0.4423	0.2933
0.5414	0.3867
0.4868	0.2895
0.3889	0.2828
0.3166	0.2211
0.5562	0.3146
0.4757	0.3405
0.3716	0.3446
0.4895	0.3147
0.4188	0.2
0.4353	0.2
0.3265	0.2109
0.4891	0.3533
0.3226	0.2535
0.3404	0.2606
0.198	0.1733
0.381	0.1323
0.615	0.4599
0.5174	0.2786
0.5854	0.3537
0.4532	0.2118

## Sheet: EDF06 h
Norm. spatial info
Fos-high	Fos-low
3.2761	2.3925
3.4353	3.0679
6.2287	5.4841
5.7332	4.7037
5.807	4.5071
3.6219	3.2802
3.3107	2.6313
4.1512	3.2346
3.3601	2.3368
2.953	2.4957
2.0024	1.8939
3.4242	3.2478
3.1625	2.7317
2.7693	2.4464
3.3243	2.4918
2.5727	1.7083
2.7309	1.7875
1.837	1.683
2.9464	2.3375
2.2704	2.1955
2.2274	2.158
1.6788	1.5412
2.6285	1.7926
4.737	3.7266
2.9907	3.0227
3.2349	3.2087
2.5372	2.3518

## Sheet: EDF06 j
Spearman true similarity	Shuffle
0.3226	0.0246
0.4721	0.0284
0.4762	0.0055
0.4281	0.0012
0.4348	0.0045
0.502	-0.0089
0.4399	-0.0095
0.3884	0.0125
0.3856	-0.0047
0.4532	0.0092
0.3007	-0.0029
0.1774	0.0124
0.2463	-0.0002
0.1848	-0.0058
0.3418	0.0038
0.4731	0.0198
0.4309	0.0067
0.4155	-0.007
	-0.0087
	-0.0153
	-0.0069
	0.0008
	0.0025
	0.0049
	-0.0009
	-0.003
	-0.0079
	0.0132
	-0.0018
	0.0117
	-0.0016
	0.0141
	-0.0001
	-0.0064
	0.0082
	0.009
	0.0137
	0.0009
	-0.0049
	-0.0114
	-0.0078
	-0.0201
	0.015
	-0.0095
	0.0099
	-0.0014
	0.0063
	-0.0046
	0.0097
	0.0176
	0.0051
	-0.005
	0.0153
	-0.0231
	0.0101
	-0.0138
	0.0003
	0.0141
	-0.0054
	0.0041
	0.0141
	0.0097
	-0.0002
	0.001
	-0.0246
	-0.0162
	0.0013
	0.0067
	0.0013
	0.008
	-0.0057
	0.0037
	-0.0019
	0.0054
	-0.0074
	-0.0108
	-0.0056
	-0.0037
	-0.0155
	-0.0052
	0.003
	-0.0131
	-0.0014
	0.0087
	-0.0134
	0.0022
	-0.0006
	0.0018
	-0.0014
	0.0138
	0.007
	0.0087
	0.0018
	-0.0023
	0.0037
	0.0048
	0.0046
	0.0057
	-0.0002
	0.0024
	0.0104
	0.0089
	0.0038
	-0.004
	0.0127
	0.0077
	-0.0025
	0.0045
	-0.0151
	-0.0002
	0.002
	0.002
	-0.0055
	0.0056
	0.0029
	0.0062
	0.0074
	-0.0054
	-0.0079
	0.0147
	-0.0048
	0.0105
	0.005
	0.0128
	-0.0044
	0.0038
	-0.0083
	-0.0107
	-0.0033
	-0.0039
	0.0068
	-0.0045
	0.0005
	0.0024
	-0.0051
	0.0015
	-0.0036
	0.0105
	0.0024
	-0.0145
	-0.0049
	-0.0068
	-0.0053
	0.0157
	0.0009
	-0.0112
	-0.002
	0.0105
	0.0066
	-0.0021
	-0.0134
	-0.0044
	-0.0168
	0.0058
	-0.0026
	0.0057
	0.0044
	-0.0051
	-0.0109
	0.0018
	0.004
	0.0027
	-0.0064
	0.0068
	0.0052
	0.0013
	-0.0001
	-0.0078
	-0.0063
	0.0062
	-0.0216
	-0.0012
	-0.0049
	-0.0088
	0.003
	-0.0119
	-0.0012
	-0.0207
	0.012
	-0.0054
	0.0147
	0.0123
	0.0053
	0.0096
	-0.0007
	-0.0141
	0.0082
	-0.021
	-0.0026
	-0.0004
	0.0088
	0.0056
	0.0035
	0.0031
	-0.0222
	0.0055
	-0.0092
	-0.0086
	-0.012
	-0.0099
	-0.0045
	-0.0062
	-0.0073
	0.0188
	0.021
	0.0048
	-0.0043
	-0.001
	-0.0166
	-0.0043
	0.0174
	-0.0108
	-0.0083
	-0.0157
	0.0082
	-0.0065
	-0.0184
	0.0109
	0.0053
	0.0047
	0.0112
	0.0094
	0.0076
	0.0154
	0.0058
	0.012
	-0.0109
	0.002
	-0.0006
	-0.0045
	-0.0018
	-0.0044
	0.0117
	0.0052
	0.0056
	-0.0054
	-0.0141
	-0.0056
	0.0222
	0.0074
	-0.0191
	0.0017
	0.0068
	0.0148
	0.005
	0.0064
	0.0057
	-0.0021
	0.0009
	0.0064
	-0.0129
	0.0102
	0.0015
	-0.003
	0.0271
	-0.0166
	0.0011
	-0.0224
	0.0051
	0.0101
	0.0025
	-0.0135
	-0.0036
	-0.006
	-0.02
	-0.0091
	-0.0014
	0.0018
	-0.0027
	0.0035
	0.0169
	-0.0047
	-0.0068
	-0.0155
	-0.0015
	-0.0075
	-0.0116
	0.0007
	0.0026
	0.0149
	-0.0015
	0.0084
	0.0142
	-0.0003
	-0.0045
	0.0031
	-0.003
	0.012
	-0.0013
	0.0137
	-0.0053
	-0.0152
	-0.0035
	-0.0122
	0.0099
	0.0072
	-0.0002
	0.0035
	-0.0103
	0.0124
	0.0198
	-0.0125
	-0.0046
	-0.0042
	-0.01
	-0.0017
	-0.0118
	0.0101
	0.004
	-0.0112
	-0.005
	-0.0183
	0.0101
	-0.0195
	0.0081
	-0.0056
	0.0199
	-0.0055
	0.016
	0.0084
	0.0061
	0.009
	-0.0051
	-0.0044
	0.0036
	-0.0155
	0.022
	-0.0087
	0.0142
	0.0106
	0.0094
	-0.0124
	0.0133
	-0.0149
	-0.0067
	0.0098
	0.0111
	-0.0051
	0.0065
	-0.0004
	0.0004
	0.0169
	-0.0054
	0.0063
	-0.0149
	-0.0034
	0.005
	0.0089
	0.0086
	0.0123
	0.0127
	-0.0114
	0.0016
	-0.003
	0.0157
	-0.0104
	0.0048
	-0.0062
	-0.0127
	0.0101
	-0.022
	-0.0015
	0.006
	-0.0123
	-0.025
	-0.0139
	0.0108
	0.0156
	0.0045
	0.0099
	0.0048
	-0.0165
	0.0054
	0.0081
	-0.001
	-0.0062
	-0.007
	-0.015
	0.0022
	0.0114
	-0.0034
	-0.0071
	-0.0042
	-0.0136
	-0.0087
	0.0034
	-0.0016
	-0.0283
	-0.0025
	-0.0011
	0.0053
	0.0082
	-0.0041
	0.0261
	0.0046
	0.0015
	-0.0187
	0.01
	-0.0078
	-0.0039
	-0.0116
	-0.0045
	0.003
	0.0119
	0.0121
	-0.0111
	0.0079
	-0.0005
	0.0046
	-0.0055
	-0.0007
	-0.0152
	-0.0116
	-0.0019
	0.0036
	0.0032
	0.0042
	-0.0015
	0.0086
	0.022
	0.007
	0.0165
	-0.0015
	-0.002
	0.0106
	-0.0169
	-0.0061
	-0.0063
	-0.0165
	0.0045
	-0.0252
	-0.0014
	-0.012
	0.008
	-0.0183
	0.0061
	0.0026
	0.0064
	-0.0067
	-0.0023
	-0.0108
	0.0083
	-0.0096
	-0.0049
	-0.0048
	-0.0008
	0.0015
	-0.008
	0.013
	0.0154
	0.005
	0.0092
	-0.0012
	0.0087
	-0.0019
	0.0031
	0.0176
	-0.0132
	-0.0025
	-0.0037
	-0.007
	0.0118
	0.004
	-0.0149
	0.0132
	0.0083
	-0.011
	-0.007
	-0.0126
	-0.0034
	-0.0146
	0.0322
	-0.0208
	0.0064
	-0.0017
	0.0087
	0.0063
	0.0011
	-0.0073
	0.0136
	0.0051
	-0.0039
	-0.0018
	-0.0076
	0.0046
	0.0046
	-0.0004
	0.0011
	-0.0001
	0.0062
	-0.0043
	0.0035
	-0.0022
	0.0108
	0.0025
	-0.0011
	0.0182
	-0.0021
	-0.0079
	-0.0072
	0.0009
	0.0194
	0.0067
	0.0171
	0.0023
	-0.0026
	0.0029
	0.0032
	-0.0127
	-0.0175
	0.0112
	-0.0107
	0.001
	0.0058
	0.0107
	0.0049
	-0.0037
	-0.0033
	-0.0132
	-0.0026
	-0.0101
	-0.0056
	0.0007
	-0.0283
	0.002
	-0.0116
	-0.0049
	-0.0019
	0.0006
	0.0083
	0.0023
	0.0179
	-0.0012
	-0.0038
	-0.0068
	-0.0056
	0.0003
	-0.0054
	-0.0094
	-0.0102
	-0.0136
	0.0023
	-0.0116
	0.012
	0.0089
	0.0005
	-0.0148
	0.0017
	-0.0107
	0.0006
	-0.011
	-0.0075
	0.0028
	0.0193
	0.0037
	-0.0006
	0.0019
	0.0004
	-0.0034
	0.0253
	-0.0166
	-0.0036
	0.0128
	-0.0026
	-0.016
	0.0127
	-0.0052
	-0.01
	0.0059
	-0.0089
	-0.0126
	0.0025
	-0.0051
	0.0061
	0.0134
	0.0064
	-0.0131
	-0.0142
	-0.0062
	-0.0017
	-0.0002
	0.0164
	-0.0066
	0.0032
	0.002
	-0.0159
	-0.011
	-0.0072
	0.0112
	-0.0253
	0.0032
	0.0032
	0.0027
	0.0053
	0.018
	0.0079
	-0.0033
	0.0022
	0.0111
	-0.0004
	0.0008
	0.0049
	-0.0088
	-0.0023
	-0.0127
	-0.0023
	0.0098
	0.0016
	-0.0009
	-0.0141
	0.0126
	-0.0106
	-0.0088
	-0.0016
	-0.0135
	-0.0185
	-0.0224
	0.0052
	-0.0236
	0.0033
	0.0067
	-0.0004
	-0.0061
	-0.0106
	-0.0062
	-0.0034
	0.0111
	-0.0041
	-0.0062
	-0.0021
	0.0068
	-0.0048
	-0.0091
	0.0008
	-0.0019
	0.0093
	0.0027
	-0.0021
	-0.0059
	0
	-0.0062
	-0.0081
	-0.0038
	-0.0107
	-0.0101
	-0.0143
	-0.004
	-0.0032
	0.0007
	0.0031
	-0.0057
	-0.0011
	0.001
	0.0124
	0.0044
	0.0236
	-0.0098
	-0.0061
	-0.0121
	0.0114
	0.0078
	-0.0019
	0.0112
	-0.0018
	0.002
	0.0033
	0.0206
	0.0139
	-0.0019
	0.0169
	0.0124
	-0.0004
	-0.0079
	-0.0064
	0.0096
	-0.0053
	0.0103
	-0.0044
	-0.0129
	0.0137
	-0.0031
	0.0096
	0.0005
	-0.0003
	0.0111
	-0.0084
	-0.0058
	-0.0044
	0.0035
	-0.006
	-0.0137
	-0.0077
	0.0067
	0.0103
	-0.0101
	0.0022
	-0.0022
	0.0129
	0.0079
	-0.0073
	-0.009
	0.0032
	0.031
	-0.0102
	-0.0083
	0.0011
	-0.0052
	-0.0044
	0.0069
	0.0113
	0.005
	-0.0032
	-0.0126
	-0.0036
	0.0006
	-0.0114
	-0.009
	-0.0083
	-0.0022
	-0.0066
	-0.0082
	-0.0025
	-0.0103
	0.0006
	0.0007
	0.0041
	-0.0091
	-0.0001
	0.0034
	0.0014
	-0.0033
	0.0019
	0.0106
	-0.0026
	-0.0146
	0.0065
	0.0029
	0.0002
	-0.0034
	0.0054
	0.0111
	-0.0127
	0.0122
	0.0173
	-0.0084
	-0.0216
	0.0033
	-0.0092
	0.0162
	0.0073
	-0.0065
	-0.0109
	-0.0057
	-0.0005
	0.009
	0.0037
	-0.0019
	0.0043
	0.0023
	0.0048
	0.0003
	-0.0007
	-0.0018
	0.0084
	0.0082
	0.0057
	-0.0039
	0.01
	0.0068
	-0.0016
	-0.0175
	-0.01
	0.0249
	-0.0056
	0.0064
	0.0042
	-0.0053
	-0.0023
	0.0025
	0.0094
	0.0024
	0.0038
	-0.0081
	-0.0009
	0.0175
	0.0207
	-0.0063
	-0.0071
	0.0053
	0.0012
	0.0004
	0.0167
	0.0087
	-0.0044
	0.0007
	-0.0027
	-0.0095
	-0.0022
	0.0089
	-0.0097
	0.0031
	-0.0084
	-0.0122
	0.0016
	0.0136
	-0.0035
	-0.0023
	0.0115
	-0.006
	0.0043
	-0.003
	0.0033
	-0.0098
	0.0128
	-0.0081
	-0.0143
	0.0221
	0.0071
	-0.0067
	0.0054
	-0.011
	0.0073
	-0.0226
	-0.0023
	0.0023
	-0.0094
	-0.0014
	-0.0282
	0.006
	0.0128
	-0.0202
	0.0098
	-0.0063
	-0.0043
	0.009
	0.0044
	0.0168
	-0.0071
	-0.0052
	0.0028
	-0.0102
	-0.0042
	0.0077
	0.0017
	-0.0056
	-0.0018
	-0.0043
	-0.0165
	-0.002
	-0.0011
	0.0058
	-0.0066
	-0.0101
	0.0139
	0.0022
	0.0144
	0.0035
	0.0099
	-0.0065
	0.0117
	-0.01
	-0.0031
	-0.0023
	0.0011
	0.0103
	-0.0116
	-0.0034
	-0.0128
	-0.002
	-0.0043
	0.0008
	-0.0136
	-0.0059
	-0.0106
	0.0081
	-0.0215
	0.0092
	-0.0026
	-0.0006
	-0.02
	-0.0023
	0.004
	-0.0016
	0.0018
	-0.0059
	0.0036
	-0.0062
	-0.0031
	0.012
	0.0034
	0.0004
	-0.0041
	0.0093
	-0.0094
	0.0019
	0.003
	0.0116
	-0.0014
	-0.0025
	0.0116
	0.0047
	0.0016
	0.0087
	-0.0016
	0.002
	0.006
	0.0154
	-0.0039
	-0.0032
	-0.0014
	0.011
	-0.0029
	0.0065
	-0.0046
	-0.0008
	-0.0012
	-0.0007
	0.0183
	-0.011
	-0.0132
	-0.0006
	0.0004
	-0.0021
	-0.0019
	0.0053
	-0.0032
	0.0114
	-0.0078
	-0.0063
	0.0044
	0.003
	0.0015
	-0.0034
	-0.0103
	-0.0116
	0.0009
	0.0054
	-0.0009
	-0.0013
	-0.0065
	0.0195
	-0.0059
	0.0027
	0.0025
	0.0122
	0.0081
	0.0013
	0.0201
	0.0157
	-0.0015
	0.0088
	0.0117
	-0.0034
	-0.0001
	0.0089
	-0.002
	-0.0016
	-0.0096
	0.0044
	-0.0003
	0.0071
	0.0008
	-0.0085
	0.0096
	0.0148
	0.0093
	0.0077
	0.0001
	-0.0071
	0.0206
	-0.0009
	0.001
	0.0065
	-0.0026
	0.0055
	0.0077
	-0.0046
	0.0043
	0.0128
	0.0018
	0.0151
	-0.0069
	-0.0035
	-0.0002
	0.0086
	0.0062
	-0.0118
	-0.0232
	-0.0045
	-0.0226
	0.0133
	0.0003
	-0.0153
	0.0178
	0.0182
	0.0048
	0.0034
	-0.0084
	0.0098
	0.0109

## Sheet: EDF06 k
Jaccard true similarity	Shuffle
0.3385	0.1258
0.3929	0.1282
0.4307	0.1186
0.462	0.1237
0.3684	0.117
0.3942	0.1182
0.4061	0.114
0.3029	0.1182
0.3594	0.1195
0.3613	0.1166
0.2468	0.1175
0.1647	0.118
0.1981	0.1215
0.221	0.1176
0.3827	0.1221
0.4868	0.1209
0.38	0.1162
0.2713	0.1205
	0.116
	0.1138
	0.1121
	0.1168
	0.1212
	0.1135
	0.1116
	0.1167
	0.1121
	0.1134
	0.1163
	0.1152
	0.1225
	0.1158
	0.1149
	0.1173
	0.1281
	0.1234
	0.1247
	0.1147
	0.1149
	0.1167
	0.1121
	0.1211
	0.1089
	0.1161
	0.1198
	0.1159
	0.1189
	0.1174
	0.1273
	0.1144
	0.1199
	0.1208
	0.1203
	0.1223
	0.1184
	0.1168
	0.1151
	0.1113
	0.1245
	0.1181
	0.1282
	0.1157
	0.1092
	0.1266
	0.1171
	0.1227
	0.1177
	0.1129
	0.1148
	0.1197
	0.1128
	0.1191
	0.1212
	0.1132
	0.1092
	0.119
	0.1192
	0.1158
	0.1188
	0.1144
	0.1124
	0.1108
	0.114
	0.1269
	0.1225
	0.1184
	0.1176
	0.1137
	0.1125
	0.1108
	0.1142
	0.1147
	0.1093
	0.1242
	0.1196
	0.1135
	0.1122
	0.1155
	0.1215
	0.1257
	0.1223
	0.1141
	0.1117
	0.1145
	0.1093
	0.1148
	0.1201
	0.1217
	0.1135
	0.1194
	0.123
	0.1122
	0.1191
	0.1208
	0.1079
	0.1208
	0.1196
	0.1287
	0.1166
	0.1205
	0.1135
	0.109
	0.1164
	0.12
	0.1231
	0.114
	0.1134
	0.1167
	0.1153
	0.1135
	0.1223
	0.11
	0.1132
	0.1236
	0.1115
	0.1169
	0.1187
	0.1151
	0.1222
	0.1117
	0.1211
	0.1124
	0.1139
	0.1208
	0.1126
	0.1097
	0.1126
	0.1143
	0.116
	0.119
	0.1203
	0.1145
	0.1209
	0.1259
	0.1162
	0.1209
	0.1219
	0.1127
	0.1236
	0.1208
	0.1275
	0.1204
	0.1181
	0.1215
	0.1266
	0.1086
	0.1142
	0.1173
	0.1194
	0.1242
	0.1215
	0.115
	0.1156
	0.1153
	0.1183
	0.1133
	0.1146
	0.1183
	0.1226
	0.1146
	0.1166
	0.1139
	0.1177
	0.1199
	0.1167
	0.1168
	0.1161
	0.1245
	0.1286
	0.1162
	0.1194
	0.1188
	0.1147
	0.1228
	0.1157
	0.112
	0.1196
	0.1172
	0.1129
	0.1106
	0.1167
	0.1071
	0.1182
	0.119
	0.123
	0.1212
	0.1213
	0.121
	0.1229
	0.1167
	0.1226
	0.1076
	0.1224
	0.1136
	0.115
	0.1174
	0.1098
	0.1179
	0.1159
	0.1157
	0.1162
	0.1146
	0.1138
	0.1233
	0.1181
	0.1183
	0.1151
	0.1168
	0.1161
	0.1158
	0.1078
	0.123
	0.1133
	0.1165
	0.1072
	0.1216
	0.1176
	0.1203
	0.1166
	0.1192
	0.1158
	0.1155
	0.1143
	0.1167
	0.1097
	0.1113
	0.1112
	0.1111
	0.1226
	0.1183
	0.1232
	0.1181
	0.1153
	0.1153
	0.1176
	0.1162
	0.1143
	0.1159
	0.1155
	0.1187
	0.1153
	0.1138
	0.1112
	0.1132
	0.1149
	0.126
	0.1208
	0.1141
	0.1132
	0.1131
	0.1085
	0.1246
	0.119
	0.1188
	0.1171
	0.1148
	0.1175
	0.1193
	0.1147
	0.1135
	0.119
	0.1149
	0.1208
	0.1125
	0.1252
	0.119
	0.1151
	0.1181
	0.1178
	0.1157
	0.1155
	0.1146
	0.1207
	0.1191
	0.1215
	0.1151
	0.1127
	0.1207
	0.1109
	0.1182
	0.1202
	0.1206
	0.1165
	0.1161
	0.1156
	0.1207
	0.116
	0.1238
	0.1215
	0.112
	0.1118
	0.1098
	0.1209
	0.1176
	0.116
	0.1174
	0.1147
	0.1227
	0.1135
	0.1228
	0.1226
	0.122
	0.1152
	0.115
	0.119
	0.1188
	0.1148
	0.1098
	0.116
	0.1264
	0.1218
	0.1058
	0.107
	0.1206
	0.1152
	0.1097
	0.1236
	0.1134
	0.1196
	0.1184
	0.1245
	0.1161
	0.1198
	0.1209
	0.1135
	0.1265
	0.1268
	0.1288
	0.1289
	0.1136
	0.1159
	0.1184
	0.1199
	0.1163
	0.1219
	0.1199
	0.1158
	0.1163
	0.1173
	0.112
	0.1068
	0.1193
	0.1165
	0.1183
	0.1067
	0.1135
	0.1081
	0.1232
	0.1304
	0.1233
	0.1221
	0.1137
	0.1129
	0.1159
	0.1156
	0.1229
	0.128
	0.1131
	0.1123
	0.1239
	0.113
	0.1052
	0.1212
	0.111
	0.1173
	0.1325
	0.1243
	0.1165
	0.1151
	0.1212
	0.1135
	0.115
	0.1111
	0.1195
	0.1171
	0.1252
	0.1175
	0.1158
	0.1193
	0.1177
	0.1149
	0.1186
	0.1267
	0.1265
	0.1172
	0.1218
	0.1195
	0.1172
	0.1106
	0.1134
	0.1119
	0.119
	0.119
	0.115
	0.1167
	0.1207
	0.1192
	0.1129
	0.1153
	0.1149
	0.1154
	0.1228
	0.1162
	0.1191
	0.1186
	0.1211
	0.1221
	0.1157
	0.1144
	0.1105
	0.1091
	0.1218
	0.114
	0.1144
	0.1124
	0.1183
	0.1283
	0.1176
	0.1248
	0.1075
	0.1181
	0.1146
	0.1158
	0.1082
	0.1226
	0.1158
	0.1127
	0.1162
	0.1197
	0.1175
	0.1211
	0.1144
	0.1173
	0.1115
	0.1168
	0.1321
	0.1075
	0.1159
	0.1164
	0.1151
	0.1071
	0.1107
	0.1151
	0.1155
	0.1177
	0.1161
	0.1201
	0.1168
	0.1118
	0.117
	0.1227
	0.1151
	0.1181
	0.118
	0.1188
	0.1142
	0.1164
	0.1241
	0.1136
	0.1103
	0.1122
	0.1142
	0.1229
	0.1178
	0.1165
	0.1131
	0.1168
	0.1165
	0.1179
	0.121
	0.1133
	0.1227
	0.1139
	0.115
	0.1158
	0.1121
	0.1168
	0.1118
	0.1196
	0.1136
	0.1176
	0.1173
	0.1149
	0.1213
	0.1129
	0.113
	0.117
	0.1189
	0.1086
	0.1246
	0.1161
	0.1185
	0.1157
	0.1122
	0.1057
	0.127
	0.1148
	0.115
	0.1088
	0.1203
	0.1151
	0.1217
	0.1119
	0.1275
	0.1107
	0.1112
	0.1155
	0.1181
	0.1207
	0.1043
	0.1164
	0.1158
	0.1178
	0.1219
	0.1184
	0.1241
	0.1166
	0.1049
	0.114
	0.1128
	0.1143
	0.1074
	0.1145
	0.1138
	0.1192
	0.1238
	0.1218
	0.1218
	0.1148
	0.1122
	0.1189
	0.1152
	0.1138
	0.12
	0.1217
	0.1138
	0.1156
	0.1071
	0.1294
	0.1127
	0.1208
	0.11
	0.1178
	0.1127
	0.1187
	0.1242
	0.1217
	0.1186
	0.1153
	0.1171
	0.1134
	0.1199
	0.1128
	0.1124
	0.1108
	0.112
	0.117
	0.1007
	0.1161
	0.1148
	0.1196
	0.1196
	0.1221
	0.1145
	0.1142
	0.1172
	0.1143
	0.1214
	0.1165
	0.11
	0.1138
	0.1188
	0.1117
	0.1231
	0.1148
	0.1203
	0.1164
	0.1152
	0.1182
	0.119
	0.1212
	0.1218
	0.1153
	0.1189
	0.1139
	0.1202
	0.1074
	0.1202
	0.1159
	0.1175
	0.1171
	0.1222
	0.115
	0.1163
	0.1149
	0.1185
	0.12
	0.1212
	0.1228
	0.1145
	0.1155
	0.1258
	0.1215
	0.12
	0.1193
	0.1183
	0.1195
	0.1125
	0.1208
	0.1162
	0.1196
	0.1161
	0.1192
	0.1191
	0.1154
	0.1182
	0.1148
	0.1157
	0.1108
	0.119
	0.1187
	0.1102
	0.1196
	0.1242
	0.1167
	0.1107
	0.1157
	0.115
	0.1158
	0.1156
	0.1188
	0.1183
	0.1228
	0.1057
	0.121
	0.1159
	0.1198
	0.1158
	0.1174
	0.1157
	0.1183
	0.1237
	0.1124
	0.1179
	0.1208
	0.1245
	0.1282
	0.1172
	0.113
	0.1157
	0.1174
	0.1165
	0.1192
	0.1116
	0.1119
	0.1176
	0.1343
	0.124
	0.1302
	0.1172
	0.12
	0.1101
	0.1165
	0.1207
	0.1192
	0.1111
	0.1226
	0.1124
	0.1216
	0.106
	0.1134
	0.1242
	0.1201
	0.1151
	0.1203
	0.1123
	0.1136
	0.1175
	0.12
	0.1168
	0.1212
	0.1235
	0.1255
	0.1151
	0.1224
	0.1212
	0.1155
	0.1098
	0.1133
	0.1133
	0.123
	0.1064
	0.1131
	0.1149
	0.1111
	0.117
	0.1186
	0.1185
	0.1161
	0.1194
	0.114
	0.1138
	0.1116
	0.116
	0.1195
	0.1207
	0.1183
	0.1126
	0.1239
	0.1211
	0.1185
	0.1164
	0.1154
	0.1134
	0.1113
	0.1265
	0.1207
	0.1244
	0.1209
	0.124
	0.1155
	0.1098
	0.1234
	0.113
	0.121
	0.1151
	0.1204
	0.1121
	0.1099
	0.1202
	0.1148
	0.1202
	0.1177
	0.1196
	0.125
	0.113
	0.1223
	0.1143
	0.121
	0.1119
	0.1101
	0.1136
	0.1105
	0.1238
	0.1218
	0.1138
	0.1189
	0.1208
	0.1196
	0.1091
	0.1171
	0.1218
	0.1178
	0.1109
	0.1157
	0.1099
	0.1081
	0.1144
	0.1219
	0.1161
	0.1145
	0.1207
	0.1102
	0.1127
	0.1211
	0.1243
	0.1139
	0.1194
	0.1154
	0.1146
	0.1085
	0.1219
	0.1223
	0.1193
	0.1227
	0.1239
	0.1211
	0.1134
	0.1173
	0.1243
	0.1143
	0.1185
	0.1215
	0.1119
	0.1122
	0.1193
	0.1222
	0.1177
	0.1116
	0.1128
	0.1158
	0.1152
	0.1108
	0.1133
	0.1182
	0.1161
	0.1213
	0.1175
	0.1154
	0.1131
	0.1217
	0.1228
	0.121
	0.1143
	0.1201
	0.1152
	0.124
	0.1151
	0.1198
	0.113
	0.1182
	0.1079
	0.1103
	0.117
	0.1205
	0.1211
	0.1119
	0.1126
	0.1169
	0.1147
	0.1197
	0.1169
	0.1204
	0.1135
	0.1179
	0.1123
	0.118
	0.1204
	0.1108
	0.1194
	0.1138
	0.1195
	0.1145
	0.1118
	0.1184
	0.1192
	0.1112
	0.1197
	0.1178
	0.119
	0.1162
	0.124
	0.1194
	0.1243
	0.1201
	0.1173
	0.1066
	0.1163
	0.1234
	0.1238
	0.1078
	0.1089
	0.1228
	0.1168
	0.1134
	0.1145
	0.1214
	0.1148
	0.1171
	0.1109
	0.1285
	0.1197
	0.1156
	0.1184
	0.1245
	0.122
	0.1229
	0.1101
	0.1222
	0.1174
	0.1164
	0.1221
	0.1163
	0.119
	0.12
	0.1169
	0.1203
	0.1164
	0.1161
	0.1155
	0.1143
	0.118
	0.1236
	0.1165
	0.118
	0.1097
	0.1133
	0.1246
	0.116
	0.1201
	0.1179
	0.1245
	0.1166
	0.1187
	0.1206
	0.1166
	0.12
	0.1254
	0.1259
	0.122
	0.1142
	0.116
	0.1189
	0.1221
	0.1123
	0.12
	0.1161
	0.1195
	0.1269
	0.1161
	0.1125
	0.1182
	0.1178
	0.1157
	0.1178
	0.1186
	0.1244
	0.1158
	0.1287
	0.1127
	0.1146
	0.118
	0.1131
	0.1142
	0.1131
	0.1159
	0.1101
	0.1197
	0.1163
	0.1216
	0.1075
	0.1187
	0.1186
	0.1168
	0.1115
	0.1258
	0.1213
	0.106
	0.1208
	0.1164
	0.1153
	0.1216
	0.1165
	0.1201
	0.1125
	0.1221
	0.1106
	0.1217
	0.1207
	0.1042
	0.1159
	0.1173
	0.1196
	0.1134
	0.1107
	0.1179
	0.1117
	0.1204
	0.1096
	0.1189
	0.1159
	0.117
	0.1168
	0.1201
	0.1237
	0.1169
	0.1209
	0.1194
	0.1145
	0.1158
	0.1174
	0.1119
	0.1191
	0.1167
	0.1214
	0.1204
	0.1235
	0.1096
	0.1179
	0.1172
