# Supplementary material for: Fos ensembles encode and shape stable spatial maps in the hippocampus
Source: Nature. 2022 Aug 24;609(7926):327–34. doi: 10.1038/s41586-022-05113-1 (PMC9452297; doi:10.1038/s41586-022-05113-1)
Supplement: Supplementary file 12 — Source Data Extended Data Fig. 7 [file 41586_2022_5113_MOESM12_ESM.xlsx]

## Sheet: EDF07 b
Integrated dFF per min
Fos-high	Fos-low
91.373	56.2872
77.6101	46.8945
63.5415	42.3406
59.374	34.8409
81.0726	47.5914
66.1853	43.4569
61.293	42.8889
123.517	84.9091
79.7088	68.5033
82.9694	55.6001
83.0048	46.2612
76.2148	108.952
116.915	67.9201
150.473	74.6697
148.339	90.7807
154.639	70.762
57.4919	38.9192
92.4224	36.0795
52.6859	33.9538
65.4848	27.9189
73.7018	33.7947
116.461	48.135
86.1415	114.53
68.6408	37.1317
66.9254	43.5423
69.8325	85.4809
79.2404	57.0371
80.5777	44.8458

## Sheet: EDF07 c
Transients per second
Fos-high	Fos-low
0.052	0.0384
0.0577	0.0428
0.0496	0.04
0.0623	0.0441
0.096	0.065
0.0627	0.0498
0.0582	0.0472
0.0689	0.0427
0.0487	0.0463
0.0503	0.0431
0.0788	0.0551
0.0884	0.0773
0.1214	0.0812
0.0601	0.0412
0.1759	0.1174
0.1649	0.1097
0.0545	0.0405
0.0594	0.0342
0.0501	0.0314
0.06	0.0365
0.0631	0.039
0.0748	0.048
0.0757	0.064
0.1236	0.0842
0.0907	0.0635
0.13	0.151
0.086	0.0799
0.0929	0.0838

## Sheet: EDF07 d
Integrated dFF per transient
Fos-high	Fos-low
32.4084	27.0987
22.8057	19.3413
22.9869	18.5309
16.6591	12.2248
15.4106	13.1562
16.1469	13.127
20.0053	14.6446
30.7908	35.7796
27.9595	23.5192
27.7488	22.89
17.9003	15.2621
15.4815	14.5725
18.0506	15.3692
41.0807	32.9068
15.9236	16.0186
16.914	14.0444
16.975	18.4128
28.3855	19.8521
17.522	19.2382
19.0547	12.8312
21.0384	15.461
27.3584	22.3661
21.3026	18.2353
8.0968	7.2057
11.9046	10.7872
9.6188	8.5174
15.1797	12.4534
16.0913	8.4363

## Sheet: EDF07 e
Transient peak dFF
Fos-high	Fos-low
3.8729	3.7679
3.6314	3.3122
3.4378	3.2603
3.6401	3.2295
5.1335	4.4299
3.7585	3.5409
4.6404	4.3735
4.3949	4.1514
3.962	3.3581
4.2699	3.6193
5.4016	4.5474
4.5075	6.8631
8.5591	7.0722
6.0667	6.0293
8.9362	7.8257
7.8427	6.6555
4.3267	3.9092
5.0053	4.5366
4.1822	4.1175
4.358	3.952
4.4075	4.0544
5.2747	4.9599
5.496	8.0513
4.4327	3.9755
3.7396	3.1841
5.1833	6.0797
5.2736	4.3631
5.0913	4.9199

## Sheet: EDF07 f
Transient duration (s)
Fos-high	Fos-low
0.7557	0.6426
0.5991	0.5642
0.6376	0.5605
0.4408	0.3803
0.3287	0.3053
0.4209	0.3727
0.4335	0.3504
0.6889	0.8352
0.7307	0.7515
0.6961	0.6841
0.3875	0.3652
0.3452	0.3336
0.2801	0.2598
0.7008	0.5882
0.2201	0.2409
0.2625	0.2442
0.4206	0.4526
0.5593	0.4359
0.4289	0.471
0.4529	0.3421
0.4752	0.3862
0.5082	0.4389
0.3932	0.3379
0.1867	0.1954
0.3051	0.3531
0.1935	0.1736
0.2979	0.3238
0.3203	0.1908

## Sheet: EDF07 g
Normalized spatial information
Fos-high	Fos-low
1.7051	1.5347
2.1925	1.8104
1.4355	1.2631
1.6545	1.3835
7.6288	5.0352
7.5169	5.6006
3.719	2.7705
3.943	2.0144
3.6356	2.0336
3.7938	2.3868
3.0874	2.5522
5.4506	3.8816
2.9053	2.0677
2.1845	1.2485
2.8406	1.4945
6.7467	2.5364
1.0987	1.1026
2.7069	1.6147
1.2638	1.1027
1.1636	1.036
1.2935	1.1007
5.6278	2.16
2.3478	1.5779
1.1129	1.1041
2.0174	1.5215
2.577	1.6816
2.9256	1.5598
5.7817	3.1181

## Sheet: EDF07 h
Fraction cells with PF
Fos-high	Fos-low
0.2299	0.1954
0.3546	0.2199
0.08	0.09
0.2429	0.096
0.6746	0.4928
0.5856	0.4641
0.4049	0.2465
0.496	0.224
0.5	0.2407
0.4706	0.3137
0.3952	0.2874
0.4521	0.3973
0.4737	0.2807
0.2857	0.1429
0.3305	0.1525
0.5922	0.2233
0.0211	0.038
0.3373	0.16
0.1053	0.0383
0.0548	0.0228
0.0895	0.0106
0.6157	0.2263
0.3375	0.1883
0.0294	0.0588
0.2692	0.1346
0.3333	0.127
0.5	0.1818
0.6629	0.3409

## Sheet: EDF07 i
PF tt corr
Fos-high	Fos-low
0.0906	0.047
0.2024	0.2056
0.4089	0.2324
0.2577	0.2074
0.1968	0.1707
0.4184	0.3865
0.214	0.2126
0.1276	0.0894
0.1041	0.0484
0.1166	0.0976
0.0402	0.0528
0.2263	0.1915
0.0641	0.0574
0.0574	0.0143
0.1532	0.1003
0.1983	0.1393
0.1597	0.1842
0.0835	0.0579
0.0755	0.0843
0.251	0.2383
0.3174	0.353
0.1969	0.1336
0.2304	0.1814
0.2181	0.1561
0.121	0.113
0.0833	0.0521
0.5371	0.416
0.342	0.2489

## Sheet: EDF07 j
PF fraction trials active
Fos-high	Fos-low
0.2266	0.1632
0.4145	0.3556
0.5536	0.4762
0.5054	0.4072
0.3493	0.2772
0.536	0.4463
0.2637	0.2555
0.244	0.1569
0.1926	0.1514
0.1881	0.1767
0.1535	0.1348
0.3341	0.2633
0.1561	0.1481
0.1771	0.0885
0.3628	0.216
0.4216	0.2449
0.4182	0.5758
0.2757	0.1849
0.2473	0.2059
0.5833	0.4333
0.5747	0.7308
0.2973	0.1892
0.4509	0.3351
0.5833	0.6667
0.3737	0.3291
0.4	0.3786
0.7756	0.6953
0.5214	0.4679

## Sheet: EDF07 k
PF size
Fos-high	Fos-low
24	25.5882
27.1	25.8065
25.625	23.3333
23.9535	22.0588
38.5106	34.2233
39.434	34.9405
39	36.5
35.4839	30
36.8519	34.6154
36.0417	38.125
32.9545	30.4167
42.7273	37.5862
28.7037	29.0625
30	25
38.9744	30.2778
43.2787	35.4348
23	21.1111
31.4881	28.375
21.8182	21.875
23.75	21
25.8824	22.5
41.2416	32.8182
30.9259	26.6667
25	22.5
26.7857	27.8571
24.5238	22.5
29.7727	26.875
33.1356	30.6667
