# Supplementary material for: Fos ensembles encode and shape stable spatial maps in the hippocampus
Source: Nature. 2022 Aug 24;609(7926):327–34. doi: 10.1038/s41586-022-05113-1 (PMC9452297; doi:10.1038/s41586-022-05113-1)
Supplement: Supplementary file 13 — Source Data Extended Data Fig. 8 [file 41586_2022_5113_MOESM13_ESM.xlsx]

## Sheet: EDF08 f
Same Env
0.3989
0.4279
0.4354
0.5336
0.5411
0.4937
0.2681
0.4
0.3351
0.4839
0.2199
0.2442
0.4064
0.4326
0.3806
0.2476
0.3475
0.3253
Different Env
0.0222
0.0091
-0.0196
-0.1392
-0.0149
-0.0079
-0.0035
-0.0103

## Sheet: EDF08 c
0.28167	0.238372	0.1453	0.042038	0.0347559	-0.0652859
0.299855	0.316897	0.258421	0.0251561	0.0552833	-0.0734293
1	0.40295	0.34584	0.0165658	0.0322436	-0.0464847
0.40295	1	0.448094	0.0320106	0.00141775	-0.035277
0.34584	0.448094	1	-0.00558291	0.0158786	-0.0276961
0.0165658	0.0320106	-0.00558291	1	0.449284	0.0107027
0.0322436	0.00141775	0.0158786	0.449284	1	0.000984916
-0.0464847	-0.035277	-0.0276961	0.0107027	0.000984916	1

## Sheet: EDF08 d
209	287	337	785	461	527
542	589	634	1098	770	699
213	330	388	912	509	511
330	458	563	1239	655	835
388	563	727	1415	698	977
912	1239	1415	1880	1135	1617
509	655	698	1135	918	903
511	835	977	1617	903	1418

## Sheet: EDF08 g
Same env
0.3345
0.4356
0.5628
0.5483
0.582
0.5961
0.3217
0.3853
0.5092
0.251
0.26
0.4526
0.5273
0.4863
0.0329
0.3368
Different env
0.0833
0.0317
-0.2228
0.0043
0.0654
-0.0309
-0.0001

## Sheet: EDF08 h
Same Env
0.3318
0.1887
0.1719
0.3108
0.629
0.3307
0.2
0.3678
0.2951
0.275
0.058
0.0787
0.0455
0.0714
0.3218
0.0741
0.3086
0.4717
Different Env
0.256
0.352
0.2557
0.1622
0.0611
0.2493
0.25
0.3095

## Sheet: EDF08 i
Same env
0.2957
0.4524
0.3868
0.4259
0.5097
0.4162
0.1488
0.2333
0.279
0.3153
0.325
0.299
0.6798
0.6421
Different env
0.3135
0.2434
0.069
0.3617
0.166

## Sheet: EDF08 j
Same env
0.1881
0.287
0.2378
0.2512
0.2727
0.2346
0.1622
0.25
0.2556
0.2077
0.2583
0.2373
0.4545
0.4151
Different env
0.213
0.1864
0.0645
0.2451
0.2222

## Sheet: EDF08 n
No PF
0.1858
0.2085
0.2102
0.2081
0.125
0.1023
0.3111
0.1724
0.1891
0.1894
0.2034
0.1971
0.1526
0.1613
0.1863
0.1875
Gain PF
0.1818
0.0667
0.3117
0.2133
0.3077
0.1538
0.2564
0.5
0.2654
0.4063
0.25
0.5
0.1954
0.2917
0.25
0.2222
Lose PF
0.2143
0.1863
0.08
0.1786
0.1053
0.28
0.2973
0.15
0.5
0.2096
0.3023
0.2759
0.2253
0
0.3636
0.2778
Retain PF
0.2958
0.2069
0.381
0.2222
0.25
0.2903
0.3143
0.1818
0.3
0.2917
0.5
0.6667
0.3439
0.5
0.2174
0.3478

## Sheet: EDF08 o
No PF
0.1549
0.1493
0.1822
0.0833
0.1208
0.0893
Gain PF
0.2567
0.2315
0.2244
0.3333
0.2997
0.4194
Lose PF
0.1273
0.1337
0.181
0.0833
0.4
0.1304
Retain PF
0.2477
0.2781
0.2
0.1667
0.48
0.375
