# Supplementary material for: Fos ensembles encode and shape stable spatial maps in the hippocampus
Source: Nature. 2022 Aug 24;609(7926):327–34. doi: 10.1038/s41586-022-05113-1 (PMC9452297; doi:10.1038/s41586-022-05113-1)
Supplement: Supplementary file 14 — Source Data Extended Data Fig. 9 [file 41586_2022_5113_MOESM14_ESM.xlsx]

## Sheet: EDF09 e
1 AP	3 AP	5 AP	7 AP	9 AP
ap peak dff FFJ-WT	ap peak dff FFJ-WT	ap peak dff FFJ-WT	ap peak dff FFJ-WT	ap peak dff FFJ-WT
0.3051	0.4924	0.5896	0.6411	0.6957
0.1961	0.347	0.4541	0.5409	0.6216
0.3202	0.4922	0.5891	0.6333	0.7106
0.7038	1.2144	1.4213	1.618	1.7292
0.0834	0.1708	0.2139	0.2611	0.3075
0.2498	0.4773	0.5939	0.7056	0.8046
0.3	0.5577	0.7129	0.8581	0.9719
0.6192	1.0222	1.275	1.4677	1.6385
0.4185	0.7383	0.9127	1.0526	1.1761
0.4129	0.7003	0.8693	1.0041	1.0919
0.397	0.7407	0.9191	1.0394	1.1669
0.341	0.6057	0.7066	0.8157	0.9204
0.1717	0.3107	0.422	0.5058	0.5563
0.1258	0.2611	0.315	0.366	0.4074
0.083	0.1849	0.2547	0.2992	0.3481
0.4092	0.7925	1.0405	1.2146	1.4126
0.2416	0.4788	0.5831	0.6989	0.8015
0.168	0.333	0.4397	0.5189	0.6088
0.2933	0.4596	0.5534	0.6293	0.701
0.0995	0.2142	0.2952	0.3578	0.4214
0.113	0.2038	0.2657	0.3095	0.366
ap peak dff FFJ-KO	ap peak dff FFJ-KO	ap peak dff FFJ-KO	ap peak dff FFJ-KO	ap peak dff FFJ-KO
0.1128	0.2522	0.3369	0.4113	0.469
0.2095	0.2815	0.3323	0.3709	0.4077
0.2248	0.3923	0.4889	0.5603	0.6395
0.3028	0.5865	0.6989	0.808	0.9074
0.2005	0.3258	0.3796	0.431	0.4826
0.302	0.442	0.5344	0.6394	0.7277
0.4706	0.6606	0.7647	0.8708	0.9565
0.3161	0.5785	0.7164	0.8436	0.9593
0.3202	0.5856	0.765	0.9158	1.0047
0.7579	1.3516	1.706	1.9748	2.23
0.2273	0.4128	0.557	0.6512	0.7143
0.353	0.6784	0.8159	0.9592	1.0857
0.5906	1.0706	1.2683	1.416	1.5286
0.3977	0.7164	0.8487	0.992	1.0789
0.0998	0.177	0.2111	0.2732	0.3194
0.3386	0.6354	0.7781	0.9152	1.0183
0.3012	0.535	0.6259	0.7435	0.8278
0.3541	0.6349	0.7886	0.9147	1.0339
0.4086	0.7141	0.9917	1.0457	1.2379
0.0521	0.1001	0.1359	0.1424	0.1773
0.0896	0.1688	0.1735	0.2386	0.2877
0.106	0.1909	0.2333	0.2874	0.3411
0.1108	0.2271	0.2961	0.3544	0.4191
0.0703	0.1306	0.1748	0.2108	0.2556

## Sheet: EDF09 f
tau slow FFJ-WT
1.8007
2.2808
1.771
1.7729
3.5038
1.3997
1.2315
2.0128
1.9242
1.571
1.5768
2.7382
3.943
1.6766
1.1604
2.2883
1.7516
1.4061
3.308
4.4019
3.5353
tau slow FFJ-KO
1.2379
1.7139
1.3831
2.2608
2.4266
1.9473
1.5639
1.5764
1.6057
1.4426
2.3823
1.8122
2.3985
1.8904
2.0348
2.049
2.2492
2.2376
1.719
0.8106
2.1499
3.0673
2.593
3.2408

## Sheet: EDF09 g
tau fast FFJ-WT
0.0318
0.0214
0.0286
0.0299
0.0271
0.0352
0.0386
0.0264
0.0238
0.0317
0.0302
0.0282
0.0158
0.034
0.0291
0.0479
0.0391
0.0448
0.0239
0.0253
0.0258
tau fast FFJ-KO
0.0464
0.0247
0.0296
0.0406
0.0282
0.0277
0.0316
0.0306
0.0295
0.0399
0.0232
0.0304
0.0286
0.0254
0.0328
0.0309
0.0264
0.0361
0.0213
0.0256
0.0169
0.0192
0.0385
0.0216

## Sheet: EDF09 h
input resistance mega ohm FFJ-WT
220.569
251.527
116.6
182.1
269.288
178.938
148.913
input resistance mega ohm FFJ-KO
176.911
252.321
120.149
147.933
165.539
121.004
172.371
112.886
153.631
163.423
238.284
240.451
148.982
142.498

## Sheet: EDF09 i
ithresh pA FFJ-WT
150
100
200
100
100
150
100
ithresh pA FFJ-KO
100
50
200
100
150
100
100
100
100
50
100
100
100
150

## Sheet: EDF09 j
ap1 amp FFJ-WT
28.3508
37.0789
63.9343
41.748
43.8232
54.5044
52.4597
ap1 amp FFJ-KO
52.4902
36.3159
50.0183
43.6707
46.4478
47.2412
58.2581
43.335
47.0276
44.4946
45.105
47.2717
59.2041
49.8047

## Sheet: EDF09 k
ap1 width FFJ-WT
2.5
1.2
2
2.4
2.2
2.1
1.6
ap1 width FFJ-KO
3.5
2.8
3
2.4
2.2
4.2
2.3
2.8
2
1.8
2.5
2
1.7
1.9
