# Supplementary material for: Fos ensembles encode and shape stable spatial maps in the hippocampus
Source: Nature. 2022 Aug 24;609(7926):327–34. doi: 10.1038/s41586-022-05113-1 (PMC9452297; doi:10.1038/s41586-022-05113-1)
Supplement: Supplementary file 15 — Source Data Extended Data Fig. 10 [file 41586_2022_5113_MOESM15_ESM.xlsx]

## Sheet: EDF10 b
position bin	Fos-Ko / Cre+	WT
1	0.0655	0.0665
2	0.0569	0.0577
3	0.0571	0.0496
4	0.0498	0.0454
5	0.059	0.0533
6	0.0474	0.0502
7	0.0491	0.0457
8	0.0483	0.0435
9	0.0416	0.0446
10	0.0388	0.0365
11	0.0382	0.0408
12	0.0386	0.0443
13	0.043	0.0464
14	0.0495	0.0506
15	0.0437	0.0429
16	0.0447	0.0446
17	0.0594	0.0559
18	0.064	0.0663
19	0.0449	0.049
20	0.0603	0.0662

## Sheet: EDF10 c
pf distance from reward zone abs cm
wt (X)	cre+ (Y)
48.4257	52.2222
48.753	53.1373
49.4674	47.7174
44.3927	44.0909
49.6281	50.7895
46.3977	45.9184
48.4286	46.1702
45.0326	51.8293
47.6214	50.0673
45.222	50.5584
48.5972	49.4344
48.8789	48.5885
46.3991	47.3892
44.0845	42.1827
47.4074	44.1626
46.0279	43.6085
48.6723	48.9506
49.4133	49.726
48.7669	50.5
46.8382	49.5495
47.3415	48.1776
45.377	43.2627
48.7031	49.6296
47.1088	52.1429
46.572	46.1679
46.129	42.9231
44.8218	42.7778
43.6431	43.4028
41.8061	42.0588
43.5526	41.0839
40.3761	38.5772
41.0951	40.8898
46.4507	51.3609
44.9208	51.5517
46.0553	51.7308
51.2069	46.7797
46.7367	43.1159
47.3859	38.5227
53.6456	44.9306

## Sheet: EDF10 d
in activity
wt (X)	cre+ (Y)
0.1502	0.1371
0.1586	0.1554
0.1663	0.1586
0.1808	0.191
0.164	0.1831
0.1735	0.1419
0.1926	0.1862
0.1357	0.1646
0.1926	0.2129
0.2091	0.2215
0.2138	0.2313
0.2387	0.2489
0.2204	0.2309
0.2638	0.3121
0.2234	0.2726
0.2295	0.2582
0.1884	0.1763
0.1991	0.2624
0.1753	0.1855
0.2066	0.2067
0.1874	0.2006
0.215	0.1952
0.2153	0.2042
0.2313	0.198
0.149	0.1731
0.1781	0.1828
0.1813	0.2202
0.1823	0.2028
0.2022	0.2088
0.2182	0.2351
0.1885	0.1955
0.2107	0.2386
0.2242	0.255
0.1956	0.2532
0.2048	0.2459
0.2186	0.1981
0.2382	0.2066
0.1879	0.1608
0.1872	0.1496

## Sheet: EDF10 e
out activity
wt (X)	cre+ (Y)
0.0214	0.0219
0.0195	0.0193
0.0259	0.0281
0.0225	0.022
0.0179	0.0179
0.0216	0.0163
0.0171	0.0222
0.0148	0.0191
0.0298	0.034
0.0259	0.0292
0.0265	0.0308
0.0209	0.0224
0.0205	0.0248
0.022	0.0287
0.0216	0.0306
0.0201	0.0289
0.0248	0.0286
0.0306	0.0419
0.0248	0.03
0.0249	0.03
0.0273	0.0359
0.0208	0.0204
0.0231	0.0257
0.0246	0.027
0.0187	0.0212
0.0197	0.0223
0.0179	0.0235
0.0185	0.0242
0.0169	0.0195
0.0187	0.0221
0.0166	0.0153
0.0166	0.0217
0.041	0.0607
0.0401	0.0679
0.0409	0.064
0.0499	0.0459
0.0581	0.0513
0.0424	0.0386
0.0399	0.0336
